# Supplementary material for: Genetic Variation of Native Perilla Germplasms Collected from South Korea Using Simple Sequence Repeat (SSR) Markers and Morphological Characteristics
Source: Plants (Basel). 2021 Aug 25;10(9):1764. doi: 10.3390/plants10091764 (PMC8471550; doi:10.3390/plants10091764)
Supplement: Supplementary file 1 [file plants-10-01764-s001.zip]

Archive with 9 entries (9 files):
- Corr.NTS
- Eigenvalue.txt
- proj.NTS
- proj.xlsx
- Raw data of 183 accessions for PCA analysis.xls
- Stand.NTS
- value.NTS
- vector.NTS
- vector.xlsx
