# Supplementary material for: Genetic Variation of Native Perilla Germplasms Collected from South Korea Using Simple Sequence Repeat (SSR) Markers and Morphological Characteristics
Source: Plants (Basel). 2021 Aug 25;10(9):1764. doi: 10.3390/plants10091764 (PMC8471550; doi:10.3390/plants10091764)
Supplement: Supplementary file 1 [file plants-10-01764-s001.zip › Corr.NTS]

" STAND: input=C:\Users\SaKJ\Desktop\PCAµ¥ÀÌÅÍ.xls, divide=STD, subts=YBAR, direction=Col
" SIMINT: input=C:\Users\SaKJ\Desktop\stn.NTS, coeff=CORR, direction=Cols
3 11L 11  0
QL1 QL2 QL3 QL4 QL5 QL6 QL7 QL8 QN1 QN2 QN3 
 1.00000000000000E+000
 -1.32749924257180E-001 1.00000000000000E+000
 1.00000000000000E+000 -1.32749924257180E-001 1.00000000000000E+000
 1.11304984446528E-002 9.54877646120574E-002 1.11304984446528E-002 1.00000000000000E+000
 1.08846061055992E-001 -2.97898745872295E-002 1.08846061055992E-001 1.90802498995822E-001 1.00000000000000E+000
 -8.75427868830746E-002 -1.20209078845321E-001 -8.75427868830746E-002 -1.78673245720912E-002 7.25358402152908E-002
 1.00000000000000E+000
 4.27973448643470E-002 -6.46761092676436E-002 4.27973448643470E-002 4.53054444493849E-002 3.82815961574775E-002
 -7.84694353668817E-002 1.00000000000000E+000
 -1.24105363637995E-002 -8.44534714898614E-002 -1.24105363637995E-002 2.56399870281089E-002 -5.71481664231687E-002
 1.50795093533408E-001 -7.03960654392039E-002 1.00000000000000E+000
 2.07820055514312E-001 -1.50953341039343E-002 2.07820055514312E-001 1.42849723295230E-001 -6.63734182744743E-003
 1.42566179836784E-002 4.63731845903676E-002 -4.62593034329389E-002 1.00000000000000E+000
 1.03885141950727E-001 -7.05224272152142E-002 1.03885141950727E-001 1.46469484566946E-001 3.21357694710898E-002
 3.62143725142152E-002 1.40655039651950E-002 -4.07028434251279E-002 5.68574921542217E-001 1.00000000000000E+000
 -4.89761517045304E-002 1.07138168765306E-002 -4.89761517045304E-002 -3.17961328511391E-002 -1.53481505130872E-001
 1.66048029097416E-001 -9.61818222516603E-002 4.26856160316095E-002 1.45958597773430E-001 1.62115629841655E-001
 1.00000000000000E+000
