# Supplementary material for: Genetic Variation of Native Perilla Germplasms Collected from South Korea Using Simple Sequence Repeat (SSR) Markers and Morphological Characteristics
Source: Plants (Basel). 2021 Aug 25;10(9):1764. doi: 10.3390/plants10091764 (PMC8471550; doi:10.3390/plants10091764)
Supplement: Supplementary file 1 [file plants-10-01764-s001.zip › Eigenvalue.txt]

  i     Eigenvalue      Percent   Cumulative
  1     2.24056381      20.3688      20.3688
  2     1.59067404      14.4607      34.8294
  3     1.33713741      12.1558      46.9852
  4     1.19311614      10.8465      57.8317
  5     1.05534762       9.5941      67.4258
  6     0.93297658       8.4816      75.9074
  7     0.84367420       7.6698      83.5772
  8     0.73063246       6.6421      90.2193
  9     0.66075188       6.0068      96.2261
 10     0.41512586       3.7739     100.0000
 11     0.00000000       0.0000     100.0000
Sum of eigenvalues =      11.000000
