# Supplementary material for: Genetic Variation of Native Perilla Germplasms Collected from South Korea Using Simple Sequence Repeat (SSR) Markers and Morphological Characteristics
Source: Plants (Basel). 2021 Aug 25;10(9):1764. doi: 10.3390/plants10091764 (PMC8471550; doi:10.3390/plants10091764)
Supplement: Supplementary file 1 [file plants-10-01764-s001.zip › proj.NTS]

" STAND: input=C:\Users\SaKJ\Desktop\PCAµ¥ÀÌÅÍ.xls, divide=STD, subts=YBAR, direction=Col
" STAND: input=C:\Users\SaKJ\Desktop\PCAµ¥ÀÌÅÍ.xls, divide=STD, subts=YBAR, direction=Col
" SIMINT: input=C:\Users\SaKJ\Desktop\stn.NTS, coeff=CORR, direction=Cols
" EIGEN: input=C:\Users\SaKJ\Desktop\corr.NTS, k=4 vectors, length=SQRT(LAMBDA)
" PROJ: data=C:\Users\SaKJ\Desktop\stn.NTS, fact=C:\Users\SaKJ\Desktop\vector.NTS, type=PROJ, dir=Rows
1 4  183L 0
1 2 3 4 5 6 7 8 9 10 11 12 13 14 15 16 17 18 19 20 21 22 23 24 25 26 27 28 
29 30 31 32 33 34 35 36 37 38 39 40 41 42 43 44 45 46 47 48 49 50 51 52 53 
54 55 56 57 58 59 60 61 62 63 64 65 66 67 68 69 70 71 72 73 74 75 76 77 78 
79 80 81 82 83 84 85 86 87 88 89 90 91 92 93 94 95 96 97 98 99 100 101 102 
103 104 105 106 107 108 109 110 111 112 113 114 115 116 117 118 119 120 121 
122 123 124 125 126 127 128 129 130 131 132 133 134 135 136 137 138 139 140 
141 142 143 144 145 146 147 148 149 150 151 152 153 154 155 156 157 158 159 
160 161 162 163 164 165 166 167 168 169 170 171 172 173 174 175 176 177 178 
179 180 181 182 183 
1.47069685648711E-001 -1.03372910119929E+000 -8.55932296729972E-001 5.84135357590386E-004 -8.89501175002091E-003 -9.63733537988426E-002 
-3.34961430823572E-001 -7.61733716447921E-001 2.56416719763041E-001 6.24485147112473E-002 2.76787632815302E-001 6.05918196165266E-001 
6.30683431663628E-001 6.80973474952148E-001 5.07913049953223E-001 5.77595883586483E-001 -5.25038217152298E-002 7.08600055524971E-001 
7.08600055524971E-001 9.44680936698380E-001 5.13695726896654E-001 8.68167468645399E-001 4.18900102419992E-001 2.26922639206322E-001 
2.19494960591992E-001 -3.96424085965370E-001 3.68031570380718E-001 7.65207748243944E-001 -4.56496050125035E-002 -1.34659547793507E-001 
3.34278931482528E-001 2.98196471364302E-001 4.92908027170924E-002 -2.40689557279970E-001 4.08599561537195E-001 2.79780427565810E-001 
8.13496970213611E-001 -7.96205721916892E-001 5.00402391263349E-001 5.60782403311350E-001 -2.50106492214514E-001 -2.24070285265203E-003 
6.05554949663118E-001 2.72193989816691E-003 -1.54423544626806E-001 7.52091897855649E-004 2.88330882206264E-001 -6.47548770650449E-001 
1.88734707448634E-001 -2.20203908430602E-002 -1.33126587478752E-001 -8.98002563987682E-002 -1.74421427336232E-001 6.78519826651766E-001 
-7.88235002254132E-001 5.88022827258194E-002 4.17457604311002E-001 -9.48388563691046E-001 -2.84051147792165E-001 6.59224259773439E-001 
3.47556575958724E-001 1.34330748606098E-001 -4.70131411717444E-001 -4.00151529448092E-001 -8.23664025137439E-001 3.43742387433031E-001 
-1.92709738621471E-001 -1.20407835163294E-001 -8.98002563987682E-002 -5.93222340017714E-002 5.60047779371950E-002 -1.45496876500033E-002 
-9.27271218134147E-002 3.87007370930865E-001 5.94557199607397E-002 -1.33642864056439E-001 1.49207490189288E-001 8.14399896298101E-001 
-3.53582666629167E-001 -2.91151595083560E-001 3.76178615565830E-001 6.15611916002008E-002 -8.33007548605900E-001 5.32855670135830E-001 
5.13560103257504E-001 -1.69920614136548E-001 4.14464809560494E-001 2.77947770243600E-001 -2.71546873032930E-001 1.58049841805985E-001 
3.70481324082796E-001 -1.28875511267503E-001 -6.70978769568164E-002 7.17274450601403E-001 2.25731854120392E-001 -3.42101338620128E-001 
1.53723994546080E-001 -6.48397309385238E-002 -1.66274382151121E-001 3.60463469541602E-001 2.59289173035832E-001 5.48989126140810E-001 
-2.92100721371998E-001 5.63775198061857E-001 1.88734707448634E-001 -2.87697379777593E-001 -1.00586417120116E+000 -9.03616017339278E-001 
-2.12641691995035E-001 -1.52453696626495E-001 -8.26422934011820E-001 -6.98023736893426E-002 -1.90571934080894E-001 -1.55310867737853E-001 
4.01241577226154E-001 3.57731029497922E-001 3.81509627814735E-002 -3.39108543869621E-001 -8.02692074273996E-001 -2.84051147792165E-001 
6.39307588561308E-001 -7.96021517160509E-002 -4.00151529448092E-001 -6.83751572246392E-001 -8.91225695974129E-001 -2.24978010214005E-001 
-7.38969691071202E-002 8.98465892237621E-001 3.67394393253781E-001 5.70429506959227E-001 -6.70458236613088E-001 5.35000484075920E-001 
-2.39900496405900E-001 4.76950293247956E-001 -2.23749989661238E-001 -1.86925702095466E-001 1.88849437249972E-001 -1.37652342544015E-001 
-3.75780566052236E-001 -4.43247691814744E-001 -1.07485541556563E+000 6.69750886501151E-001 1.98137729000555E-002 5.88048689852436E-001 
-3.40424954635012E-001 -3.46769309854509E-002 -1.60256459748990E-001 -8.60728129160457E-002 -5.73137900872170E-002 -6.62158357029469E-003 
5.59442341402439E-001 6.36467468189632E-001 3.40248829826435E-001 6.98517709361191E-001 -1.25569348925575E-002 3.33423268845431E-001 
-2.63900590703907E-001 -1.95549858993147E-001 -7.13027049088419E-001 -4.95600591159674E-001 -4.37550400331710E-001 2.32772605068188E-001 
-9.48388563691046E-001 2.92499179881268E-001 -6.68254502736650E-001 -2.01258947034984E-001 -7.29297488315122E-001 -3.05952949166040E-001 
-2.69870489047814E-001 2.90822795896151E-001 -1.31029006965188E-001 -3.51444862088590E-001 -7.71760491574929E-002 -3.78015842198090E-001 
-3.56575461379674E-001 -1.38386991276229E-001 -1.30845359267814E-001 -2.04326690269659E-001 -2.72168767998434E-001 -2.27970804964512E-001 
4.04953329551768E-001 -5.15297535612126E-002 -3.76507414753239E-001 
-4.32723600224657E-001 1.60506442598286E-001 7.32442041187601E-002 7.76281796064070E-002 -6.99857362770347E-002 -1.61803806577348E-001 
-6.94681670468084E-001 -4.29647555655374E-003 7.37773260524845E-001 -1.60619062147694E-001 3.80237708537395E-001 5.23119045784268E-001 
-1.76886134542501E-001 -1.03798208305618E-001 2.41421599956109E-001 5.22827807778573E-001 -2.41153680206015E-001 -7.39504155406079E-002 
-7.39504155406079E-002 -4.31785269506418E-001 1.12505149028510E-001 7.95093514328591E-005 1.83412333747460E-001 3.06168319365905E-001 
1.01280581108985E+000 2.13330575966349E-001 3.38209636732688E-001 -1.78165004436997E-001 -6.22010589287859E-001 -2.42061153272996E-001 
4.55516871824423E-001 6.43157180823196E-001 -3.87508294281526E-001 -2.32876087481834E-001 3.20445709990905E-001 5.41481379677765E-001 
7.84290593138034E-002 -2.07957443238718E-001 8.82948541315856E-002 -9.68818405430367E-002 8.36510409450282E-002 -4.64287736343706E-001 
-3.02542491043171E-002 1.20582585209785E-001 -4.69601858097643E-002 -3.03044065203336E-001 -9.87036034770846E-001 -2.72418259802526E-001 
2.72860915188464E-001 -4.74868275983703E-001 -2.84689179233971E-001 3.17652382952043E-002 3.03869776372167E-001 5.25024210628399E-002 
-2.74657745575125E-001 -4.17887685970920E-001 1.94041365618654E-001 2.09370107295223E-001 3.14245755547179E-001 8.94795985612402E-002 
2.74045659618119E-001 6.44973159779274E-001 5.43471061447572E-001 5.43932997082347E-001 9.00751610650398E-003 3.97449280604636E-001 
-1.27217532505412E-001 -2.76037607385663E-001 3.17652382952043E-002 2.72265932464926E-001 3.54914182587038E-001 3.38893523903646E-001 
9.54648172458776E-002 -4.12058585699181E-001 -3.21862733288064E-001 4.07337094298445E-001 -3.89769194621280E-001 -1.66604280832331E-001 
3.58421175910364E-002 -3.13578971609689E-001 -4.74596522173633E-002 -1.00915020111851E-001 -3.41285337013845E-001 2.78206908767017E-001 
3.15184086265418E-001 -3.39068136401110E-001 3.27976944782845E-002 -6.91271093942379E-001 4.45110034998154E-001 -7.21855046096759E-001 
-1.40483881514486E-001 5.81618761536073E-002 -3.87284165729975E-001 -2.53640222063440E-002 -2.56942700760378E-001 4.29089376314763E-001 
-8.27025600291328E-001 2.65805597666763E-001 -8.17995125778839E-002 -1.18432334519556E+000 2.88881573871856E-001 3.15188245837886E-002 
3.00479828249346E-001 6.43618305973333E-002 2.72860915188464E-001 5.69771317239525E-002 3.39772451111424E-001 2.75997698733942E-001 
4.48555679767562E-001 3.76666464603356E-001 -3.07965149752565E-001 -3.19064723886727E-001 -8.42631269020346E-002 1.27438562260790E-002 
5.99461014386905E-001 4.75243012976133E-001 -1.63082676471844E-001 5.90333047455132E-001 -1.94327687981790E-001 3.14245755547179E-001 
-1.47561484196052E-001 -5.18148445180951E-001 5.43932997082347E-001 -6.94913308597113E-001 1.54230528563482E-001 -6.29808444931559E-002 
-2.98391645388586E-001 -4.87783829073944E-001 4.30620512741172E-001 -3.29940169469338E-001 -6.70703013700188E-001 -4.62749077877088E-002 
-3.39530072035885E-001 6.85687129798756E-002 4.86028312383173E-002 1.73005496921191E-001 -5.27339679926307E-001 -4.03304824413366E-001 
-1.20423370140713E-001 3.10947379053733E-001 3.51147474982793E-001 -2.82231709008892E-001 -1.84292247983036E-001 -2.00559320377844E-001 
2.62731349724868E-001 -1.93788035217065E-002 6.26945221300199E-002 -2.98837182820793E-001 -3.93881951538981E-001 -2.29710267910564E-001 
3.26627498560867E-001 1.23336894884102E-001 5.72322707001933E-001 -2.98327541119092E-001 -5.32935867203490E-001 -1.31532379668744E+000 
3.95557843585771E-001 1.43680846574742E-001 -4.69432949444487E-001 5.18815229118440E-001 4.03971608350856E-001 8.31334598883551E-001 
2.09370107295223E-001 5.50132951526073E-001 -4.02805358005767E-001 1.67367999053106E-001 -4.49205408378553E-001 4.66392317407033E-001 
2.78752008408260E-001 7.16490978115967E-001 -1.90474036553000E-001 7.87965231944138E-002 -2.45730926593956E-001 2.36057440503793E-001 
-1.25401553549333E-001 8.85412678430013E-002 -3.65464774259513E-001 -3.17785853992231E-001 -2.75293384023628E-001 -2.24224515633526E-001 
6.31770861676785E-002 -9.36589221123772E-002 4.50371658723641E-001 
-2.45840086864484E-001 -4.23734484288547E-002 -3.22427482844710E-001 1.55046203787962E-002 -7.78860450495058E-002 2.62586276915165E-001 
-5.18751430862708E-001 -3.98772063761205E-002 -2.29314837029581E-002 -1.12422335221396E-003 8.11830662254096E-001 -3.01386473270867E-001 
3.38326489526836E-001 8.09351133584016E-002 -4.44174783162492E-001 -1.67780686524600E-001 -1.97080352711835E-001 -1.04507083643719E-001 
-1.04507083643719E-001 1.09633778035716E-002 6.20832090696124E-002 -5.99345833703778E-001 2.31727218953950E-001 7.87800056109272E-002 
1.97059177094397E-001 6.00760758666041E-001 4.40906509723694E-001 6.57447983850531E-002 6.67554455595287E-001 1.68606694275717E-001 
4.76443082466220E-001 3.79322874912173E-001 -1.16237023738917E-001 8.45830345129909E-001 2.08579601148466E-002 7.04388606980405E-001 
-9.09648055648269E-001 -1.23820250878457E-001 -4.13439944958000E-002 6.46474039326516E-002 1.29321624474157E-001 3.33041102601091E-001 
3.59459707274092E-001 -1.99731455318467E-001 2.89251658783286E-001 2.25599047327399E-001 -9.85240445780880E-002 -6.10085606806229E-001 
4.18675897524037E-001 2.87811783336844E-002 8.64748208190968E-002 -2.57009117952683E-001 -1.22932544404129E-002 -6.19636266750229E-001 
-4.56077723359260E-002 1.98933665459278E-001 4.28644482850844E-001 -1.67609694696262E-001 -1.83034658777152E-001 -3.05054494763179E-001 
1.54965397256659E-001 2.45283390580666E-001 4.22859939597435E-001 -1.29703895040910E-001 -2.35343813427774E-001 1.44928859119548E-001 
1.95272076143838E-001 -5.43725062310219E-001 -2.57009117952683E-001 -1.04044044215842E+000 -5.64564886760593E-001 -7.45628138816976E-001 
6.25283881036722E-002 -4.82941029986468E-001 1.06317831921477E-001 -5.84855319807043E-001 -4.61076162561747E-001 -3.68707106219065E-001 
-4.62094634613606E-002 5.64973974839667E-001 4.42106955485087E-001 -3.30698267545680E-001 -3.40420075677366E-001 -2.40812966096147E-001 
7.37688058909032E-002 1.88965080132472E-001 5.36086538124535E-001 -3.18363889194775E-001 2.46939751473523E-002 -4.78194528600724E-001 
1.36972804424002E-001 -2.46687270233038E-001 4.57112001605791E-001 -3.31719876631300E-001 -9.19801909827720E-001 -1.56369276909031E-001 
1.65087060786112E-001 -4.88236762648541E-001 -1.10928086790202E-002 -1.26063653239888E-001 5.99739149580421E-001 2.63504846982751E-001 
5.64995782912847E-001 -4.27946513410395E-002 4.18675897524037E-001 1.70232300343402E-002 5.92682773866588E-001 1.27202608645178E-001 
1.05822613702803E-001 -1.36078843862581E-001 2.94288119577184E-001 4.45357952710159E-002 -1.99639995534249E-002 -4.03223854101803E-002 
-8.46439160056381E-002 2.30037250884591E-001 -9.99541422661868E-003 -2.63811332182722E-001 -3.24652971580450E-001 -1.83034658777152E-001 
3.23923134531566E-001 2.49383367681287E-001 -1.29703895040910E-001 2.29068741967934E-002 -5.23849120757849E-001 1.08188406726902E-001 
6.60332323405062E-001 -8.69316616409756E-002 3.52230688194444E-001 3.68132496309557E-001 1.26334077762206E-001 1.78396455217708E-001 
7.41528914770817E-001 2.05061837085829E-001 7.49199659883829E-001 -2.20021888364917E-001 1.56414271750648E-001 2.76048749549408E-001 
4.90599754239654E-001 -1.99243584547977E-001 -5.37243640581788E-001 8.91455769490757E-003 -5.11172602390917E-001 -1.71721889511867E-001 
6.89033369253426E-002 3.58630062355512E-002 -4.19689545650878E-003 4.73455535754268E-001 -1.72640459579454E-001 -3.04807717568059E-001 
-3.39585589653215E-002 -7.69674749819191E-002 -1.63345916856136E-001 -3.18091353526530E-001 -3.02733045012988E-001 2.13405433823612E-001 
-3.89822410340630E-001 -2.05618533369647E-001 -1.71618850493834E-001 1.32555948381229E-001 1.05890566513108E-001 -1.24418508115164E-001 
-1.67609694696262E-001 7.41887238510885E-002 1.23193452847607E-001 6.88475122026159E-002 2.57300889989419E-001 1.52846381427679E-001 
2.49966588981726E-001 -1.51083889983285E-001 -4.56356083310750E-001 -2.61445539158624E-001 -4.85870969624443E-001 -4.33950575144750E-002 
6.12325918123306E-002 -5.61857959431234E-001 1.78643232412828E-001 3.17117486412798E-001 6.54445245353882E-001 2.15630462000593E-001 
2.20915848926339E-001 -5.87934424088210E-001 -2.82168706287043E-002 
-1.29266660085746E-001 3.64137286416362E-001 2.66486457881988E-001 -5.06304402717352E-001 -4.35827307946076E-001 -2.16446123877641E-001 
-6.38650858431345E-001 -4.19404006153423E-001 -4.85991403141118E-001 -2.97263503734167E-001 -3.89253941394922E-001 2.48981388249976E-001 
-1.25822742180958E-001 1.11159281514185E-001 -7.85105945542034E-001 -2.96746381895324E-001 1.75382265752339E-001 6.10472310187472E-001 
6.10472310187472E-001 -1.67781165292548E-001 3.75202107571478E-001 -5.71685639596030E-001 2.67914117337983E-001 7.50051499479973E-001 
4.13281345542941E-002 1.28970228594341E-001 4.91775725673003E-001 1.77876493923595E-001 1.67357388376975E-002 2.70802825375417E-002 
9.99172736895612E-002 -2.16170308782959E-001 -3.33019741979166E-001 -3.14000193722843E-001 -1.55220148623872E-001 -6.81166239167232E-001 
-7.69660142151691E-001 2.58214632225823E-002 2.43980139381932E-001 1.75551105893374E-001 1.84632571663663E-001 1.06983294617243E-001 
1.53459902479223E-001 -5.65985090747616E-002 -2.23787959900004E-001 -1.84929003155067E-001 -1.67955963083463E-001 -3.82664452651252E-001 
2.10167692982601E-001 -2.45673876573336E-001 -5.94161573166252E-001 3.81285124278881E-001 2.13288280630460E-001 -1.65319126964962E-001 
5.24726598695359E-001 -1.77587167132704E-001 -1.72023534948257E-001 -3.04949791294664E-001 3.18250882833734E-001 1.63162759525406E-001 
1.29350313126075E-001 8.31495203587753E-002 5.26646473834045E-002 3.03567210789008E-001 3.80874977393685E-001 -7.23487498347485E-002 
1.97384465151788E-002 -8.28991546676178E-002 3.81285124278881E-001 3.97003071657070E-002 -1.11528783151928E-001 1.76091037515568E-002 
-3.36122460479104E-001 -2.98651149021672E-001 -5.35120596185732E-003 2.94837729479141E-001 3.20439233556846E-001 2.02021716270343E-001 
2.71459778846035E-002 3.21267928831477E-002 3.63415169239235E-001 2.18445018062994E-001 5.46817802109509E-001 -4.87455088634361E-002 
2.79736377626932E-001 2.04604060798154E-001 1.19888762824052E-001 2.94108912620270E-001 1.81771159907886E-001 2.01846918479428E-001 
4.09681657353596E-001 3.57109839578670E-001 1.89854693406366E-001 1.70504595547769E-001 -4.94312177644291E-001 3.10909046811371E-001 
4.13543942477572E-001 -2.19372919943586E-001 8.49277241966913E-002 2.38309532243839E-001 8.10298060791159E-002 4.23587998928605E-001 
-7.32930664118978E-001 -1.16361191878936E-001 2.10167692982601E-001 4.37927219435197E-001 -6.92332077626116E-001 -3.27040994708814E-001 
-5.52505195484652E-001 -9.54574658196980E-002 -1.51572078020135E-002 -5.57911162515822E-002 4.69444340157770E-001 2.91920561897158E-001 
2.40842098925289E-001 6.86414597111481E-002 8.72531122269119E-002 1.89967490390613E-002 -1.95613739778450E-001 3.18250882833734E-001 
5.45318354462665E-001 3.26334416332214E-001 3.03567210789008E-001 1.60181471868771E-001 2.18100566524860E-001 -9.46500729965186E-002 
1.04087561893407E-001 -5.85627614164637E-001 -8.05081693291120E-001 4.26449410684382E-001 2.91403440058316E-001 2.82597789382708E-001 
-4.62985026074497E-002 2.75255953360346E-001 -3.02454562134760E-001 3.49768003556307E-001 1.40554434272414E-001 3.18992580309851E-001 
-4.13639345842753E-001 7.76515835213899E-002 2.66552153229049E-001 -3.79416752558226E-001 1.74533593322574E-001 3.45974354875783E-001 
6.29022161296026E-002 -3.28780624456741E-001 -2.72987201730189E-001 2.06688142084214E-001 -2.94059767930463E-001 1.09344315641062E-001 
2.13698427515655E-001 2.04206814860170E-001 -5.85696250608090E-001 -6.02395367495424E-001 -4.17939900097645E-001 -8.97827494784057E-001 
-7.51849195071534E-001 -3.21373093087316E-001 -2.46119345415237E-001 2.40432593846662E-002 3.13850954070291E-002 7.07611739908075E-002 
-3.04949791294664E-001 -1.69903820668598E-001 -2.68210548829387E-001 -1.83230569274340E-002 1.63599129205600E-002 -3.82323253246403E-001 
-6.62356707738824E-002 7.81030100131703E-002 -1.94384982816953E-001 4.76851871527195E-001 2.38482202544547E-001 3.16196863901136E-001 
3.19058275656913E-001 2.01677264732208E-001 2.28779345498365E-001 -3.59490352356134E-001 -1.60687022119147E-001 1.97262224775791E-001 
-3.55438120224095E-002 3.59697891106656E-002 -2.53185366342918E-001 
