# Supplementary material for: Genetic Variation of Native Perilla Germplasms Collected from South Korea Using Simple Sequence Repeat (SSR) Markers and Morphological Characteristics
Source: Plants (Basel). 2021 Aug 25;10(9):1764. doi: 10.3390/plants10091764 (PMC8471550; doi:10.3390/plants10091764)
Supplement: Supplementary file 1 [file plants-10-01764-s001.zip › proj.xlsx]

## Sheet: proj
' STAND: input=C:\Users\SaKJ\Desktop\PCA데이터.xls	divide=STD	subts=YBAR	direction=Col'
' STAND: input=C:\Users\SaKJ\Desktop\PCA데이터.xls	divide=STD	subts=YBAR	direction=Col'
' SIMINT: input=C:\Users\SaKJ\Desktop\stn.NTS	coeff=CORR	direction=Cols'
' EIGEN: input=C:\Users\SaKJ\Desktop\corr.NTS	k=4 vectors	length=SQRT(LAMBDA)'
' PROJ: data=C:\Users\SaKJ\Desktop\stn.NTS	fact=C:\Users\SaKJ\Desktop\vector.NTS	type=PROJ	dir=Rows'
1	4	183	0
	1	2	3	4	5	6	7	8	9	10	11	12	13	14	15	16	17	18	19	20	21	22	23	24	25	26	27	28	29	30	31	32	33	34	35	36	37	38	39	40	41	42	43	44	45	46	47	48	49
R1	0.14707	-1.03373	-0.855932	0.000584135	-0.00889501	-0.0963734	-0.334961	-0.761734	0.256417	0.0624485	0.276788	0.605918	0.630683	0.680973	0.507913	0.577596	-0.0525038	0.7086	0.7086	0.944681	0.513696	0.868167	0.4189	0.226923	0.219495	-0.396424	0.368032	0.765208	-0.0456496	-0.13466	0.334279	0.298196	0.0492908	-0.24069	0.4086	0.27978	0.813497	-0.796206	0.500402	0.560782	-0.250106	-0.0022407	0.605555	0.00272194	-0.154424	0.000752092	0.288331	-0.647549	0.188735
R2	-0.432724	0.160506	0.0732442	0.0776282	-0.0699857	-0.161804	-0.694682	-0.00429648	0.737773	-0.160619	0.380238	0.523119	-0.176886	-0.103798	0.241422	0.522828	-0.241154	-0.0739504	-0.0739504	-0.431785	0.112505	7.95094e-05	0.183412	0.306168	1.01281	0.213331	0.33821	-0.178165	-0.622011	-0.242061	0.455517	0.643157	-0.387508	-0.232876	0.320446	0.541481	0.0784291	-0.207957	0.0882949	-0.0968818	0.083651	-0.464288	-0.0302542	0.120583	-0.0469602	-0.303044	-0.987036	-0.272418	0.272861
R3	-0.24584	-0.0423734	-0.322427	0.0155046	-0.077886	0.262586	-0.518751	-0.0398772	-0.0229315	-0.00112422	0.811831	-0.301386	0.338326	0.0809351	-0.444175	-0.167781	-0.19708	-0.104507	-0.104507	0.0109634	0.0620832	-0.599346	0.231727	0.07878	0.197059	0.600761	0.440907	0.0657448	0.667554	0.168607	0.476443	0.379323	-0.116237	0.84583	0.020858	0.704389	-0.909648	-0.12382	-0.041344	0.0646474	0.129322	0.333041	0.35946	-0.199731	0.289252	0.225599	-0.098524	-0.610086	0.418676
R4	-0.129267	0.364137	0.266486	-0.506304	-0.435827	-0.216446	-0.638651	-0.419404	-0.485991	-0.297264	-0.389254	0.248981	-0.125823	0.111159	-0.785106	-0.296746	0.175382	0.610472	0.610472	-0.167781	0.375202	-0.571686	0.267914	0.750051	0.0413281	0.12897	0.491776	0.177876	0.0167357	0.0270803	0.0999173	-0.21617	-0.33302	-0.314	-0.15522	-0.681166	-0.76966	0.0258215	0.24398	0.175551	0.184633	0.106983	0.15346	-0.0565985	-0.223788	-0.184929	-0.167956	-0.382664	0.210168
[truncated: 134 more columns]

## Sheet: Sheet1
	R1	R2	R3	R4
1	0.14707	-0.432724	-0.24584	-0.129267
2	-1.03373	0.160506	-0.0423734	0.364137
3	-0.855932	0.0732442	-0.322427	0.266486
4	0.000584135	0.0776282	0.0155046	-0.506304
5	-0.00889501	-0.0699857	-0.077886	-0.435827
6	-0.0963734	-0.161804	0.262586	-0.216446
7	-0.334961	-0.694682	-0.518751	-0.638651
8	-0.761734	-0.00429648	-0.0398772	-0.419404
9	0.256417	0.737773	-0.0229315	-0.485991
10	0.0624485	-0.160619	-0.00112422	-0.297264
11	0.276788	0.380238	0.811831	-0.389254
12	0.605918	0.523119	-0.301386	0.248981
13	0.630683	-0.176886	0.338326	-0.125823
14	0.680973	-0.103798	0.0809351	0.111159
15	0.507913	0.241422	-0.444175	-0.785106
16	0.577596	0.522828	-0.167781	-0.296746
17	-0.0525038	-0.241154	-0.19708	0.175382
18	0.7086	-0.0739504	-0.104507	0.610472
19	0.7086	-0.0739504	-0.104507	0.610472
20	0.944681	-0.431785	0.0109634	-0.167781
21	0.513696	0.112505	0.0620832	0.375202
22	0.868167	7.95094e-05	-0.599346	-0.571686
23	0.4189	0.183412	0.231727	0.267914
24	0.226923	0.306168	0.07878	0.750051
25	0.219495	1.01281	0.197059	0.0413281
26	-0.396424	0.213331	0.600761	0.12897
27	0.368032	0.33821	0.440907	0.491776
28	0.765208	-0.178165	0.0657448	0.177876
29	-0.0456496	-0.622011	0.667554	0.0167357
30	-0.13466	-0.242061	0.168607	0.0270803
31	0.334279	0.455517	0.476443	0.0999173
32	0.298196	0.643157	0.379323	-0.21617
33	0.0492908	-0.387508	-0.116237	-0.33302
34	-0.24069	-0.232876	0.84583	-0.314
35	0.4086	0.320446	0.020858	-0.15522
36	0.27978	0.541481	0.704389	-0.681166
37	0.813497	0.0784291	-0.909648	-0.76966
38	-0.796206	-0.207957	-0.12382	0.0258215
39	0.500402	0.0882949	-0.041344	0.24398
40	0.560782	-0.0968818	0.0646474	0.175551
41	-0.250106	0.083651	0.129322	0.184633
42	-0.0022407	-0.464288	0.333041	0.106983
43	0.605555	-0.0302542	0.35946	0.15346
44	0.00272194	0.120583	-0.199731	-0.0565985
45	-0.154424	-0.0469602	0.289252	-0.223788
46	0.000752092	-0.303044	0.225599	-0.184929
47	0.288331	-0.987036	-0.098524	-0.167956
48	-0.647549	-0.272418	-0.610086	-0.382664
49	0.188735	0.272861	0.418676	0.210168
50	-0.0220204	-0.474868	0.0287812	-0.245674
51	-0.133127	-0.284689	0.0864748	-0.594162
52	-0.0898003	0.0317652	-0.257009	0.381285
53	-0.174421	0.30387	-0.0122933	0.213288
54	0.67852	0.0525024	-0.619636	-0.165319
55	-0.788235	-0.274658	-0.0456078	0.524727
56	0.0588023	-0.417888	0.198934	-0.177587
57	0.417458	0.194041	0.428644	-0.172024
58	-0.948389	0.20937	-0.16761	-0.30495
59	-0.284051	0.314246	-0.183035	0.318251
60	0.659224	0.0894796	-0.305054	0.163163
61	0.347557	0.274046	0.154965	0.12935
62	0.134331	0.644973	0.245283	0.0831495
63	-0.470131	0.543471	0.42286	0.0526646
64	-0.400152	0.543933	-0.129704	0.303567
65	-0.823664	0.00900752	-0.235344	0.380875
66	0.343742	0.397449	0.144929	-0.0723487
67	-0.19271	-0.127218	0.195272	0.0197384
68	-0.120408	-0.276038	-0.543725	-0.0828992
69	-0.0898003	0.0317652	-0.257009	0.381285
70	-0.0593222	0.272266	-1.04044	0.0397003
71	0.0560048	0.354914	-0.564565	-0.111529
72	-0.0145497	0.338894	-0.745628	0.0176091
73	-0.0927271	0.0954648	0.0625284	-0.336122
74	0.387007	-0.412059	-0.482941	-0.298651
75	0.0594557	-0.321863	0.106318	-0.00535121
76	-0.133643	0.407337	-0.584855	0.294838
77	0.149207	-0.389769	-0.461076	0.320439
78	0.8144	-0.166604	-0.368707	0.202022
79	-0.353583	0.0358421	-0.0462095	0.027146
80	-0.291152	-0.313579	0.564974	0.0321268
81	0.376179	-0.0474597	0.442107	0.363415
82	0.0615612	-0.100915	-0.330698	0.218445
83	-0.833008	-0.341285	-0.34042	0.546818
84	0.532856	0.278207	-0.240813	-0.0487455
85	0.51356	0.315184	0.0737688	0.279736
86	-0.169921	-0.339068	0.188965	0.204604
87	0.414465	0.0327977	0.536087	0.119889
88	0.277948	-0.691271	-0.318364	0.294109
89	-0.271547	0.44511	0.024694	0.181771
90	0.15805	-0.721855	-0.478195	0.201847
91	0.370481	-0.140484	0.136973	0.409682
92	-0.128876	0.0581619	-0.246687	0.35711
93	-0.0670979	-0.387284	0.457112	0.189855
94	0.717274	-0.025364	-0.33172	0.170505
95	0.225732	-0.256943	-0.919802	-0.494312
96	-0.342101	0.429089	-0.156369	0.310909
97	0.153724	-0.827026	0.165087	0.413544
98	-0.0648397	0.265806	-0.488237	-0.219373
99	-0.166274	-0.0817995	-0.0110928	0.0849277
100	0.360463	-1.18432	-0.126064	0.23831
101	0.259289	0.288882	0.599739	0.0810298
102	0.548989	0.0315188	0.263505	0.423588
103	-0.292101	0.30048	0.564996	-0.732931
104	0.563775	0.0643618	-0.0427947	-0.116361
105	0.188735	0.272861	0.418676	0.210168
106	-0.287697	0.0569771	0.0170232	0.437927
107	-1.00586	0.339772	0.592683	-0.692332
108	-0.903616	0.275998	0.127203	-0.327041
109	-0.212642	0.448556	0.105823	-0.552505
110	-0.152454	0.376666	-0.136079	-0.0954575
111	-0.826423	-0.307965	0.294288	-0.0151572
112	-0.0698024	-0.319065	0.0445358	-0.0557911
113	-0.190572	-0.0842631	-0.019964	0.469444
114	-0.155311	0.0127439	-0.0403224	0.291921
115	0.401242	0.599461	-0.0846439	0.240842
116	0.357731	0.475243	0.230037	0.0686415
117	0.038151	-0.163083	-0.00999541	0.0872531
118	-0.339109	0.590333	-0.263811	0.0189967
119	-0.802692	-0.194328	-0.324653	-0.195614
120	-0.284051	0.314246	-0.183035	0.318251
121	0.639308	-0.147561	0.323923	0.545318
122	-0.0796022	-0.518148	0.249383	0.326334
123	-0.400152	0.543933	-0.129704	0.303567
124	-0.683752	-0.694913	0.0229069	0.160181
125	-0.891226	0.154231	-0.523849	0.218101
126	-0.224978	-0.0629808	0.108188	-0.0946501
127	-0.073897	-0.298392	0.660332	0.104088
128	0.898466	-0.487784	-0.0869317	-0.585628
129	0.367394	0.430621	0.352231	-0.805082
130	0.57043	-0.32994	0.368132	0.426449
131	-0.670458	-0.670703	0.126334	0.291403
132	0.535	-0.0462749	0.178396	0.282598
133	-0.2399	-0.33953	0.741529	-0.0462985
134	0.47695	0.0685687	0.205062	0.275256
135	-0.22375	0.0486028	0.7492	-0.302455
136	-0.186926	0.173005	-0.220022	0.349768
137	0.188849	-0.52734	0.156414	0.140554
138	-0.137652	-0.403305	0.276049	0.318993
139	-0.375781	-0.120423	0.4906	-0.413639
140	-0.443248	0.310947	-0.199244	0.0776516
141	-1.07486	0.351147	-0.537244	0.266552
142	0.669751	-0.282232	0.00891456	-0.379417
143	0.0198138	-0.184292	-0.511173	0.174534
144	0.588049	-0.200559	-0.171722	0.345974
145	-0.340425	0.262731	0.0689033	0.0629022
146	-0.0346769	-0.0193788	0.035863	-0.328781
147	-0.160256	0.0626945	-0.0041969	-0.272987
148	-0.0860728	-0.298837	0.473456	0.206688
149	-0.0573138	-0.393882	-0.17264	-0.29406
150	-0.00662158	-0.22971	-0.304808	0.109344
151	0.559442	0.326627	-0.0339586	0.213698
152	0.636467	0.123337	-0.0769675	0.204207
153	0.340249	0.572323	-0.163346	-0.585696
154	0.698518	-0.298328	-0.318091	-0.602395
155	-0.0125569	-0.532936	-0.302733	-0.41794
156	0.333423	-1.31532	0.213405	-0.897827
157	-0.263901	0.395558	-0.389822	-0.751849
158	-0.19555	0.143681	-0.205619	-0.321373
159	-0.713027	-0.469433	-0.171619	-0.246119
160	-0.495601	0.518815	0.132556	0.0240433
161	-0.43755	0.403972	0.105891	0.0313851
162	0.232773	0.831335	-0.124419	0.0707612
163	-0.948389	0.20937	-0.16761	-0.30495
164	0.292499	0.550133	0.0741887	-0.169904
165	-0.668255	-0.402805	0.123193	-0.268211
166	-0.201259	0.167368	0.0688475	-0.0183231
167	-0.729297	-0.449205	0.257301	0.0163599
168	-0.305953	0.466392	0.152846	-0.382323
169	-0.26987	0.278752	0.249967	-0.0662357
170	0.290823	0.716491	-0.151084	0.078103
171	-0.131029	-0.190474	-0.456356	-0.194385
172	-0.351445	0.0787965	-0.261446	0.476852
173	-0.077176	-0.245731	-0.485871	0.238482
174	-0.378016	0.236057	-0.0433951	0.316197
175	-0.356575	-0.125402	0.0612326	0.319058
176	-0.138387	0.0885413	-0.561858	0.201677
177	-0.130845	-0.365465	0.178643	0.228779
178	-0.204327	-0.317786	0.317117	-0.35949
179	-0.272169	-0.275293	0.654445	-0.160687
180	-0.227971	-0.224225	0.21563	0.197262
181	0.404953	0.0631771	0.220916	-0.0355438
182	-0.0515298	-0.0936589	-0.587934	0.0359698
183	-0.376507	0.450372	-0.0282169	-0.253185
