# Supplementary material for: Genetic Variation of Native Perilla Germplasms Collected from South Korea Using Simple Sequence Repeat (SSR) Markers and Morphological Characteristics
Source: Plants (Basel). 2021 Aug 25;10(9):1764. doi: 10.3390/plants10091764 (PMC8471550; doi:10.3390/plants10091764)
Supplement: Supplementary file 1 [file plants-10-01764-s001.zip › Raw data of 183 accessions for PCA analysis.xls]

## Sheet: PCA
1	183	11	0
	QL1	QL2	QL3	QL4	QL5	QL6	QL7	QL8	QN1	QN2	QN3
1	3	3	3	3	2	3	1	1	4	6	2
2	1	3	1	3	1	1	1	1	1	1	3
3	1	3	1	3	1	1	1	1	1	4	2
4	3	1	3	1	3	3	1	1	2	5	2
5	3	1	3	5	2	3	1	1	2	5	2
6	3	1	3	3	2	3	1	1	2	4	3
7	1	1	1	9	2	3	1	1	4	5	2
8	1	1	1	3	2	3	1	1	1	4	2
9	5	3	5	3	3	3	1	1	1	2	2
10	3	1	3	3	2	3	1	1	3	5	2
11	5	1	5	3	1	3	1	9	1	4	2
12	5	1	5	3	1	1	2	1	3	3	2
13	5	1	5	3	2	3	1	1	3	5	3
14	5	1	5	3	1	3	2	1	3	5	3
15	5	3	5	9	3	3	1	1	1	5	2
16	5	1	5	3	3	1	1	1	2	4	2
17	3	3	3	3	2	1	1	1	1	7	3
18	5	3	5	1	1	1	1	1	5	5	2
19	5	3	5	1	1	1	1	1	5	5	2
20	5	1	5	3	2	3	1	1	5	7	2
21	5	3	5	1	2	1	1	1	3	4	3
22	5	1	5	9	3	1	1	1	3	6	2
23	5	3	5	1	1	3	1	1	3	4	2
24	5	5	5	1	1	1	1	1	2	3	3
25	5	1	5	1	2	1	1	1	1	1	2
26	3	1	3	1	1	3	1	1	1	2	3
27	5	1	5	1	1	1	1	1	2	3	3
28	5	1	5	3	2	1	1	1	4	5	3
29	3	3	3	1	1	3	1	9	4	5	3
30	3	3	3	1	2	3	1	1	2	5	3
31	5	1	5	1	1	3	1	1	2	3	2
32	5	1	5	1	2	3	1	1	1	3	2
33	3	3	3	3	3	3	1	1	3	5	3
34	3	1	3	3	1	3	1	9	1	5	3
35	5	3	5	3	2	3	1	1	2	4	2
36	5	1	5	3	2	3	1	9	1	3	2
37	5	3	5	9	3	3	2	1	3	5	2
38	1	3	1	3	1	3	1	1	2	4	2
39	5	3	5	3	2	1	1	1	2	5	3
40	5	3	5	3	1	3	1	1	3	6	2
41	3	3	3	1	1	3	1	1	2	4	2
42	3	1	3	3	1	3	1	1	3	5	3
43	5	1	5	1	1	3	1	1	3	6	2
44	3	1	3	3	2	1	1	1	2	5	2
45	3	1	3	3	2	3	1	1	2	3	3
46	3	1	3	3	2	3	1	1	3	4	3
47	3	1	3	9	1	3	1	1	4	7	3
48	1	5	1	3	3	3	1	1	3	4	2
49	5	3	5	3	1	3	1	1	1	3	3
50	3	1	3	9	1	3	1	1	2	5	3
51	3	3	3	9	1	3	1	9	2	5	2
52	3	3	3	3	1	1	1	1	3	4	2
53	3	1	3	3	1	1	1	1	2	3	2
54	5	3	5	9	2	1	1	1	3	5	2
55	1	3	1	1	1	1	1	1	2	4	3
56	3	1	3	3	2	3	1	1	3	5	3
57	5	1	5	3	2	3	1	1	2	3	3
58	1	3	1	3	2	3	1	1	1	2	2
59	3	3	3	3	1	1	1	1	1	4	2
60	5	3	5	3	2	1	1	1	3	6	2
61	5	3	5	3	1	3	1	1	2	4	2
62	5	3	5	3	1	3	1	1	1	2	2
63	3	3	3	1	1	1	1	9	1	2	2
64	3	3	3	3	1	1	1	1	1	2	2
65	1	3	1	1	1	1	1	1	1	5	2
66	5	3	5	1	2	3	1	1	1	5	2
67	3	3	3	1	2	3	1	1	2	4	3
68	3	5	3	9	1	3	1	1	3	4	2
69	3	3	3	3	1	1	1	1	3	4	2
70	3	5	3	5	2	1	2	1	2	4	2
71	3	1	3	3	2	1	2	1	2	4	2
72	3	3	3	3	2	1	2	1	2	4	2
73	3	1	3	3	2	3	1	1	2	4	2
74	3	1	3	3	2	3	2	1	4	7	2
75	3	1	3	3	1	3	1	1	3	6	2
76	3	3	3	3	1	1	2	1	2	3	2
77	3	3	3	5	1	1	1	1	4	6	2
78	5	3	5	3	2	1	1	1	4	7	2
79	3	5	3	3	2	3	1	1	2	2	3
80	3	3	3	1	1	5	1	1	2	4	3
81	5	3	5	1	1	3	1	1	2	5	3
82	3	3	3	1	2	1	1	1	3	6	2
83	1	5	1	3	1	1	1	1	2	4	3
84	5	1	5	9	1	1	1	1	2	4	2
85	5	1	5	3	1	1	1	1	2	5	2
86	3	3	3	3	1	3	1	1	2	5	3
87	5	1	5	3	1	3	1	1	2	4	3
88	3	3	3	3	2	1	1	1	5	6	3
89	3	1	3	3	1	1	1	1	1	3	2
90	3	3	3	9	1	1	1	1	3	7	3
91	5	5	5	3	1	3	1	1	3	4	3
92	3	3	3	3	1	1	1	1	2	5	2
93	3	1	3	1	1	3	1	1	2	6	3
94	5	3	5	3	2	1	1	1	3	7	2
95	3	3	3	9	3	1	1	1	3	6	2
96	3	3	3	3	1	1	1	1	1	3	2
97	3	3	3	1	1	3	1	1	5	6	3
98	3	3	3	3	3	1	1	1	2	4	2
99	3	3	3	3	1	3	1	1	2	5	2
100	3	3	3	5	1	3	1	1	6	7	3
101	5	1	5	3	1	3	1	1	1	3	3
102	5	1	5	3	1	1	1	1	3	4	3
103	3	1	3	3	2	3	1	9	1	3	2
104	5	3	5	3	2	3	1	1	3	5	2
105	5	3	5	3	1	3	1	1	1	3	3
106	3	3	3	3	1	1	1	1	1	4	3
107	1	1	1	1	2	3	1	9	1	1	2
108	1	1	1	1	2	3	1	1	1	2	2
109	3	1	3	1	3	3	1	1	1	3	2
110	3	1	3	3	2	1	1	1	1	4	2
111	1	1	1	3	1	3	1	1	1	4	3
112	3	3	3	3	2	3	1	1	3	4	3
113	3	3	3	3	1	1	1	1	2	4	3
114	3	3	3	1	2	1	1	1	2	4	3
115	5	3	5	1	2	1	1	1	3	2	2
116	5	1	5	3	2	1	1	1	1	3	3
117	3	1	3	3	2	1	1	1	3	4	3
118	3	3	3	3	2	1	1	1	1	2	2
119	1	3	1	7	1	3	1	1	2	3	2
120	3	3	3	3	1	1	1	1	1	4	2
121	5	1	5	1	1	1	1	1	3	6	3
122	3	3	3	1	1	3	1	1	2	7	3
123	3	3	3	3	1	1	1	1	1	2	2
124	1	3	1	3	1	3	1	1	2	6	3
125	1	5	1	1	2	1	1	1	1	4	2
126	3	3	3	3	2	3	1	1	2	3	3
127	3	1	3	1	1	1	1	9	2	6	3
128	5	1	5	7	3	3	1	1	4	6	3
129	5	3	5	3	3	3	1	9	2	3	2
130	5	3	5	1	1	3	1	1	4	5	3
131	1	3	1	1	1	3	1	1	3	5	3
132	5	3	5	1	1	3	1	1	3	6	2
133	3	3	3	1	1	3	1	9	2	5	3
134	5	3	5	1	1	3	1	1	3	5	2
135	3	1	3	1	1	3	1	9	2	4	2
136	3	3	3	3	1	1	1	1	2	4	2
137	3	1	3	1	1	3	1	1	4	7	2
138	3	3	3	1	1	3	1	1	2	6	3
139	3	3	3	7	1	3	1	9	1	3	3
140	3	5	3	5	1	3	1	1	2	1	2
141	1	5	1	5	1	1	1	1	1	1	2
142	5	3	5	9	2	1	1	9	4	4	3
143	3	3	3	7	1	1	1	1	3	5	2
144	5	3	5	7	1	1	1	1	3	5	3
145	3	3	3	3	1	3	1	1	2	2	2
146	3	1	3	3	2	3	1	1	2	5	2
147	3	1	3	7	1	3	1	1	2	3	2
148	3	1	3	1	1	3	1	1	3	4	3
149	3	3	3	7	2	3	1	1	2	5	3
150	3	3	3	5	2	1	1	1	3	4	3
151	5	1	5	5	1	1	1	1	4	2	2
152	5	1	5	5	1	1	1	1	3	5	2
153	5	3	5	5	3	3	1	1	1	3	2
154	5	3	5	9	3	3	1	1	3	5	3
155	3	3	3	9	2	3	1	1	1	7	3
156	3	3	3	9	2	5	1	9	6	6	3
157	3	3	3	7	3	3	1	1	1	2	2
158	3	3	3	5	2	3	1	1	2	3	2
159	1	3	1	5	2	3	1	1	2	4	3
160	3	3	3	3	1	3	1	1	1	1	2
161	3	3	3	3	1	3	1	1	1	2	2
162	5	3	5	3	2	1	1	1	1	2	2
163	1	3	1	3	2	3	1	1	1	2	2
164	5	3	5	3	2	3	1	1	2	2	2
165	1	1	1	3	2	3	1	1	2	4	3
166	3	1	3	3	1	3	2	1	1	3	3
167	1	1	1	3	1	3	1	1	2	4	3
168	3	1	3	3	2	3	1	1	1	2	2
169	3	1	3	3	1	3	1	1	2	2	2
170	5	3	5	3	2	1	1	1	1	3	2
171	3	5	3	5	2	3	1	1	1	7	2
172	3	5	3	5	1	1	1	1	2	2	3
173	3	5	3	5	2	1	1	1	3	4	3
174	3	3	3	5	1	1	1	1	1	2	3
175	3	5	3	3	1	3	1	1	2	3	3
176	3	5	3	3	2	1	1	1	2	5	2
177	3	3	3	3	1	3	1	1	3	4	3
178	3	3	3	3	2	5	1	1	2	4	3
179	3	3	3	3	1	3	1	9	2	4	3
180	3	3	3	3	1	3	1	1	2	4	3
181	5	3	5	3	2	3	1	1	2	4	3
182	3	3	3	9	1	1	1	1	2	5	2
183	3	3	3	3	2	3	1	1	1	2	2
