# Supplementary material for: Genetic Variation of Native Perilla Germplasms Collected from South Korea Using Simple Sequence Repeat (SSR) Markers and Morphological Characteristics
Source: Plants (Basel). 2021 Aug 25;10(9):1764. doi: 10.3390/plants10091764 (PMC8471550; doi:10.3390/plants10091764)
Supplement: Supplementary file 1 [file plants-10-01764-s001.zip › Stand.NTS]

" STAND: input=C:\Users\SaKJ\Desktop\PCA������.xls, divide=STD, subts=YBAR, direction=Col
1 183L 11L 0
1 2 3 4 5 6 7 8 9 10 11 12 13 14 15 16 17 18 19 20 21 22 23 24 25 26 27 28 
29 30 31 32 33 34 35 36 37 38 39 40 41 42 43 44 45 46 47 48 49 50 51 52 53 
54 55 56 57 58 59 60 61 62 63 64 65 66 67 68 69 70 71 72 73 74 75 76 77 78 
79 80 81 82 83 84 85 86 87 88 89 90 91 92 93 94 95 96 97 98 99 100 101 102 
103 104 105 106 107 108 109 110 111 112 113 114 115 116 117 118 119 120 121 
122 123 124 125 126 127 128 129 130 131 132 133 134 135 136 137 138 139 140 
141 142 143 144 145 146 147 148 149 150 151 152 153 154 155 156 157 158 159 
160 161 162 163 164 165 166 167 168 169 170 171 172 173 174 175 176 177 178 
179 180 181 182 183 
QL1 QL2 QL3 QL4 QL5 QL6 QL7 QL8 QN1 QN2 QN3 
-3.32676612872881E-001 4.52554419148815E-001 -3.32676612872881E-001 -1.92253154586135E-001 6.79842920210079E-001 7.26788950336209E-001 
-2.26807170011378E-001 -3.08682426055897E-001 1.63851222191381E+000 1.26559914420273E+000 -8.69174597462625E-001 
-1.89369764250717E+000 4.52554419148815E-001 -1.89369764250717E+000 -1.92253154586135E-001 -8.56098492116396E-001 -1.20078174403374E+000 
-2.26807170011378E-001 -3.08682426055897E-001 -1.12931303910367E+000 -2.12043365388352E+000 1.14422984982422E+000 
-1.89369764250717E+000 4.52554419148815E-001 -1.89369764250717E+000 -1.92253154586135E-001 -8.56098492116396E-001 -1.20078174403374E+000 
-2.26807170011378E-001 -3.08682426055897E-001 -1.12931303910367E+000 -8.88139750317706E-002 -8.69174597462625E-001 
-3.32676612872881E-001 -1.20379475493585E+000 -3.32676612872881E-001 -1.07181133681770E+000 2.21578433253655E+000 7.26788950336209E-001 
-2.26807170011378E-001 -3.08682426055897E-001 -2.06704618764511E-001 5.88392584585479E-001 -8.69174597462625E-001 
-3.32676612872881E-001 -1.20379475493585E+000 -3.32676612872881E-001 6.87305027645433E-001 6.79842920210079E-001 7.26788950336209E-001 
-2.26807170011378E-001 -3.08682426055897E-001 -2.06704618764511E-001 5.88392584585479E-001 -8.69174597462625E-001 
-3.32676612872881E-001 -1.20379475493585E+000 -3.32676612872881E-001 -1.92253154586135E-001 6.79842920210079E-001 7.26788950336209E-001 
-2.26807170011378E-001 -3.08682426055897E-001 -2.06704618764511E-001 -8.88139750317706E-002 1.14422984982422E+000 
-1.89369764250717E+000 -1.20379475493585E+000 -1.89369764250717E+000 2.44642139210857E+000 6.79842920210079E-001 7.26788950336209E-001 
-2.26807170011378E-001 -3.08682426055897E-001 1.63851222191381E+000 5.88392584585479E-001 -8.69174597462625E-001 
-1.89369764250717E+000 -1.20379475493585E+000 -1.89369764250717E+000 -1.92253154586135E-001 6.79842920210079E-001 7.26788950336209E-001 
-2.26807170011378E-001 -3.08682426055897E-001 -1.12931303910367E+000 -8.88139750317706E-002 -8.69174597462625E-001 
1.22834441676141E+000 4.52554419148815E-001 1.22834441676141E+000 -1.92253154586135E-001 2.21578433253655E+000 7.26788950336209E-001 
-2.26807170011378E-001 -3.08682426055897E-001 -1.12931303910367E+000 -1.44322709426627E+000 -8.69174597462625E-001 
-3.32676612872881E-001 -1.20379475493585E+000 -3.32676612872881E-001 -1.92253154586135E-001 6.79842920210079E-001 7.26788950336209E-001 
-2.26807170011378E-001 -3.08682426055897E-001 7.15903801574649E-001 5.88392584585479E-001 -8.69174597462625E-001 
1.22834441676141E+000 -1.20379475493585E+000 1.22834441676141E+000 -1.92253154586135E-001 -8.56098492116396E-001 7.26788950336209E-001 
-2.26807170011378E-001 3.22187282195842E+000 -1.12931303910367E+000 -8.88139750317706E-002 -8.69174597462625E-001 
1.22834441676141E+000 -1.20379475493585E+000 1.22834441676141E+000 -1.92253154586135E-001 -8.56098492116396E-001 -1.20078174403374E+000 
4.38493862021997E+000 -3.08682426055897E-001 7.15903801574649E-001 -7.66020534649021E-001 -8.69174597462625E-001 
1.22834441676141E+000 -1.20379475493585E+000 1.22834441676141E+000 -1.92253154586135E-001 6.79842920210079E-001 7.26788950336209E-001 
-2.26807170011378E-001 -3.08682426055897E-001 7.15903801574649E-001 5.88392584585479E-001 1.14422984982422E+000 
1.22834441676141E+000 -1.20379475493585E+000 1.22834441676141E+000 -1.92253154586135E-001 -8.56098492116396E-001 7.26788950336209E-001 
4.38493862021997E+000 -3.08682426055897E-001 7.15903801574649E-001 5.88392584585479E-001 1.14422984982422E+000 
1.22834441676141E+000 4.52554419148815E-001 1.22834441676141E+000 2.44642139210857E+000 2.21578433253655E+000 7.26788950336209E-001 
-2.26807170011378E-001 -3.08682426055897E-001 -1.12931303910367E+000 5.88392584585479E-001 -8.69174597462625E-001 
1.22834441676141E+000 -1.20379475493585E+000 1.22834441676141E+000 -1.92253154586135E-001 2.21578433253655E+000 -1.20078174403374E+000 
-2.26807170011378E-001 -3.08682426055897E-001 -2.06704618764511E-001 -8.88139750317706E-002 -8.69174597462625E-001 
-3.32676612872881E-001 4.52554419148815E-001 -3.32676612872881E-001 -1.92253154586135E-001 6.79842920210079E-001 -1.20078174403374E+000 
-2.26807170011378E-001 -3.08682426055897E-001 -1.12931303910367E+000 1.94280570381998E+000 1.14422984982422E+000 
1.22834441676141E+000 4.52554419148815E-001 1.22834441676141E+000 -1.07181133681770E+000 -8.56098492116396E-001 -1.20078174403374E+000 
-2.26807170011378E-001 -3.08682426055897E-001 2.56112064225297E+000 5.88392584585479E-001 -8.69174597462625E-001 
1.22834441676141E+000 4.52554419148815E-001 1.22834441676141E+000 -1.07181133681770E+000 -8.56098492116396E-001 -1.20078174403374E+000 
-2.26807170011378E-001 -3.08682426055897E-001 2.56112064225297E+000 5.88392584585479E-001 -8.69174597462625E-001 
1.22834441676141E+000 -1.20379475493585E+000 1.22834441676141E+000 -1.92253154586135E-001 6.79842920210079E-001 7.26788950336209E-001 
-2.26807170011378E-001 -3.08682426055897E-001 2.56112064225297E+000 1.94280570381998E+000 -8.69174597462625E-001 
1.22834441676141E+000 4.52554419148815E-001 1.22834441676141E+000 -1.07181133681770E+000 6.79842920210079E-001 -1.20078174403374E+000 
-2.26807170011378E-001 -3.08682426055897E-001 7.15903801574649E-001 -8.88139750317706E-002 1.14422984982422E+000 
1.22834441676141E+000 -1.20379475493585E+000 1.22834441676141E+000 2.44642139210857E+000 2.21578433253655E+000 -1.20078174403374E+000 
-2.26807170011378E-001 -3.08682426055897E-001 7.15903801574649E-001 1.26559914420273E+000 -8.69174597462625E-001 
1.22834441676141E+000 4.52554419148815E-001 1.22834441676141E+000 -1.07181133681770E+000 -8.56098492116396E-001 7.26788950336209E-001 
-2.26807170011378E-001 -3.08682426055897E-001 7.15903801574649E-001 -8.88139750317706E-002 -8.69174597462625E-001 
1.22834441676141E+000 2.10890359323348E+000 1.22834441676141E+000 -1.07181133681770E+000 -8.56098492116396E-001 -1.20078174403374E+000 
-2.26807170011378E-001 -3.08682426055897E-001 -2.06704618764511E-001 -7.66020534649021E-001 1.14422984982422E+000 
1.22834441676141E+000 -1.20379475493585E+000 1.22834441676141E+000 -1.07181133681770E+000 6.79842920210079E-001 -1.20078174403374E+000 
-2.26807170011378E-001 -3.08682426055897E-001 -1.12931303910367E+000 -2.12043365388352E+000 -8.69174597462625E-001 
-3.32676612872881E-001 -1.20379475493585E+000 -3.32676612872881E-001 -1.07181133681770E+000 -8.56098492116396E-001 7.26788950336209E-001 
-2.26807170011378E-001 -3.08682426055897E-001 -1.12931303910367E+000 -1.44322709426627E+000 1.14422984982422E+000 
1.22834441676141E+000 -1.20379475493585E+000 1.22834441676141E+000 -1.07181133681770E+000 -8.56098492116396E-001 -1.20078174403374E+000 
-2.26807170011378E-001 -3.08682426055897E-001 -2.06704618764511E-001 -7.66020534649021E-001 1.14422984982422E+000 
1.22834441676141E+000 -1.20379475493585E+000 1.22834441676141E+000 -1.92253154586135E-001 6.79842920210079E-001 -1.20078174403374E+000 
-2.26807170011378E-001 -3.08682426055897E-001 1.63851222191381E+000 5.88392584585479E-001 1.14422984982422E+000 
-3.32676612872881E-001 4.52554419148815E-001 -3.32676612872881E-001 -1.07181133681770E+000 -8.56098492116396E-001 7.26788950336209E-001 
-2.26807170011378E-001 3.22187282195842E+000 1.63851222191381E+000 5.88392584585479E-001 1.14422984982422E+000 
-3.32676612872881E-001 4.52554419148815E-001 -3.32676612872881E-001 -1.07181133681770E+000 6.79842920210079E-001 7.26788950336209E-001 
-2.26807170011378E-001 -3.08682426055897E-001 -2.06704618764511E-001 5.88392584585479E-001 1.14422984982422E+000 
1.22834441676141E+000 -1.20379475493585E+000 1.22834441676141E+000 -1.07181133681770E+000 -8.56098492116396E-001 7.26788950336209E-001 
-2.26807170011378E-001 -3.08682426055897E-001 -2.06704618764511E-001 -7.66020534649021E-001 -8.69174597462625E-001 
1.22834441676141E+000 -1.20379475493585E+000 1.22834441676141E+000 -1.07181133681770E+000 6.79842920210079E-001 7.26788950336209E-001 
-2.26807170011378E-001 -3.08682426055897E-001 -1.12931303910367E+000 -7.66020534649021E-001 -8.69174597462625E-001 
-3.32676612872881E-001 4.52554419148815E-001 -3.32676612872881E-001 -1.92253154586135E-001 2.21578433253655E+000 7.26788950336209E-001 
-2.26807170011378E-001 -3.08682426055897E-001 7.15903801574649E-001 5.88392584585479E-001 1.14422984982422E+000 
-3.32676612872881E-001 -1.20379475493585E+000 -3.32676612872881E-001 -1.92253154586135E-001 -8.56098492116396E-001 7.26788950336209E-001 
-2.26807170011378E-001 3.22187282195842E+000 -1.12931303910367E+000 5.88392584585479E-001 1.14422984982422E+000 
1.22834441676141E+000 4.52554419148815E-001 1.22834441676141E+000 -1.92253154586135E-001 6.79842920210079E-001 7.26788950336209E-001 
-2.26807170011378E-001 -3.08682426055897E-001 -2.06704618764511E-001 -8.88139750317706E-002 -8.69174597462625E-001 
1.22834441676141E+000 -1.20379475493585E+000 1.22834441676141E+000 -1.92253154586135E-001 6.79842920210079E-001 7.26788950336209E-001 
-2.26807170011378E-001 3.22187282195842E+000 -1.12931303910367E+000 -7.66020534649021E-001 -8.69174597462625E-001 
1.22834441676141E+000 4.52554419148815E-001 1.22834441676141E+000 2.44642139210857E+000 2.21578433253655E+000 7.26788950336209E-001 
4.38493862021997E+000 -3.08682426055897E-001 7.15903801574649E-001 5.88392584585479E-001 -8.69174597462625E-001 
-1.89369764250717E+000 4.52554419148815E-001 -1.89369764250717E+000 -1.92253154586135E-001 -8.56098492116396E-001 7.26788950336209E-001 
-2.26807170011378E-001 -3.08682426055897E-001 -2.06704618764511E-001 -8.88139750317706E-002 -8.69174597462625E-001 
1.22834441676141E+000 4.52554419148815E-001 1.22834441676141E+000 -1.92253154586135E-001 6.79842920210079E-001 -1.20078174403374E+000 
-2.26807170011378E-001 -3.08682426055897E-001 -2.06704618764511E-001 5.88392584585479E-001 1.14422984982422E+000 
1.22834441676141E+000 4.52554419148815E-001 1.22834441676141E+000 -1.92253154586135E-001 -8.56098492116396E-001 7.26788950336209E-001 
-2.26807170011378E-001 -3.08682426055897E-001 7.15903801574649E-001 1.26559914420273E+000 -8.69174597462625E-001 
-3.32676612872881E-001 4.52554419148815E-001 -3.32676612872881E-001 -1.07181133681770E+000 -8.56098492116396E-001 7.26788950336209E-001 
-2.26807170011378E-001 -3.08682426055897E-001 -2.06704618764511E-001 -8.88139750317706E-002 -8.69174597462625E-001 
-3.32676612872881E-001 -1.20379475493585E+000 -3.32676612872881E-001 -1.92253154586135E-001 -8.56098492116396E-001 7.26788950336209E-001 
-2.26807170011378E-001 -3.08682426055897E-001 7.15903801574649E-001 5.88392584585479E-001 1.14422984982422E+000 
1.22834441676141E+000 -1.20379475493585E+000 1.22834441676141E+000 -1.07181133681770E+000 -8.56098492116396E-001 7.26788950336209E-001 
-2.26807170011378E-001 -3.08682426055897E-001 7.15903801574649E-001 1.26559914420273E+000 -8.69174597462625E-001 
-3.32676612872881E-001 -1.20379475493585E+000 -3.32676612872881E-001 -1.92253154586135E-001 6.79842920210079E-001 -1.20078174403374E+000 
-2.26807170011378E-001 -3.08682426055897E-001 -2.06704618764511E-001 5.88392584585479E-001 -8.69174597462625E-001 
-3.32676612872881E-001 -1.20379475493585E+000 -3.32676612872881E-001 -1.92253154586135E-001 6.79842920210079E-001 7.26788950336209E-001 
-2.26807170011378E-001 -3.08682426055897E-001 -2.06704618764511E-001 -7.66020534649021E-001 1.14422984982422E+000 
-3.32676612872881E-001 -1.20379475493585E+000 -3.32676612872881E-001 -1.92253154586135E-001 6.79842920210079E-001 7.26788950336209E-001 
-2.26807170011378E-001 -3.08682426055897E-001 7.15903801574649E-001 -8.88139750317706E-002 1.14422984982422E+000 
-3.32676612872881E-001 -1.20379475493585E+000 -3.32676612872881E-001 2.44642139210857E+000 -8.56098492116396E-001 7.26788950336209E-001 
-2.26807170011378E-001 -3.08682426055897E-001 1.63851222191381E+000 1.94280570381998E+000 1.14422984982422E+000 
-1.89369764250717E+000 2.10890359323348E+000 -1.89369764250717E+000 -1.92253154586135E-001 2.21578433253655E+000 7.26788950336209E-001 
-2.26807170011378E-001 -3.08682426055897E-001 7.15903801574649E-001 -8.88139750317706E-002 -8.69174597462625E-001 
1.22834441676141E+000 4.52554419148815E-001 1.22834441676141E+000 -1.92253154586135E-001 -8.56098492116396E-001 7.26788950336209E-001 
-2.26807170011378E-001 -3.08682426055897E-001 -1.12931303910367E+000 -7.66020534649021E-001 1.14422984982422E+000 
-3.32676612872881E-001 -1.20379475493585E+000 -3.32676612872881E-001 2.44642139210857E+000 -8.56098492116396E-001 7.26788950336209E-001 
-2.26807170011378E-001 -3.08682426055897E-001 -2.06704618764511E-001 5.88392584585479E-001 1.14422984982422E+000 
-3.32676612872881E-001 4.52554419148815E-001 -3.32676612872881E-001 2.44642139210857E+000 -8.56098492116396E-001 7.26788950336209E-001 
-2.26807170011378E-001 3.22187282195842E+000 -2.06704618764511E-001 5.88392584585479E-001 -8.69174597462625E-001 
-3.32676612872881E-001 4.52554419148815E-001 -3.32676612872881E-001 -1.92253154586135E-001 -8.56098492116396E-001 -1.20078174403374E+000 
-2.26807170011378E-001 -3.08682426055897E-001 7.15903801574649E-001 -8.88139750317706E-002 -8.69174597462625E-001 
-3.32676612872881E-001 -1.20379475493585E+000 -3.32676612872881E-001 -1.92253154586135E-001 -8.56098492116396E-001 -1.20078174403374E+000 
-2.26807170011378E-001 -3.08682426055897E-001 -2.06704618764511E-001 -7.66020534649021E-001 -8.69174597462625E-001 
1.22834441676141E+000 4.52554419148815E-001 1.22834441676141E+000 2.44642139210857E+000 6.79842920210079E-001 -1.20078174403374E+000 
-2.26807170011378E-001 -3.08682426055897E-001 7.15903801574649E-001 5.88392584585479E-001 -8.69174597462625E-001 
-1.89369764250717E+000 4.52554419148815E-001 -1.89369764250717E+000 -1.07181133681770E+000 -8.56098492116396E-001 -1.20078174403374E+000 
-2.26807170011378E-001 -3.08682426055897E-001 -2.06704618764511E-001 -8.88139750317706E-002 1.14422984982422E+000 
-3.32676612872881E-001 -1.20379475493585E+000 -3.32676612872881E-001 -1.92253154586135E-001 6.79842920210079E-001 7.26788950336209E-001 
-2.26807170011378E-001 -3.08682426055897E-001 7.15903801574649E-001 5.88392584585479E-001 1.14422984982422E+000 
1.22834441676141E+000 -1.20379475493585E+000 1.22834441676141E+000 -1.92253154586135E-001 6.79842920210079E-001 7.26788950336209E-001 
-2.26807170011378E-001 -3.08682426055897E-001 -2.06704618764511E-001 -7.66020534649021E-001 1.14422984982422E+000 
-1.89369764250717E+000 4.52554419148815E-001 -1.89369764250717E+000 -1.92253154586135E-001 6.79842920210079E-001 7.26788950336209E-001 
-2.26807170011378E-001 -3.08682426055897E-001 -1.12931303910367E+000 -1.44322709426627E+000 -8.69174597462625E-001 
-3.32676612872881E-001 4.52554419148815E-001 -3.32676612872881E-001 -1.92253154586135E-001 -8.56098492116396E-001 -1.20078174403374E+000 
-2.26807170011378E-001 -3.08682426055897E-001 -1.12931303910367E+000 -8.88139750317706E-002 -8.69174597462625E-001 
1.22834441676141E+000 4.52554419148815E-001 1.22834441676141E+000 -1.92253154586135E-001 6.79842920210079E-001 -1.20078174403374E+000 
-2.26807170011378E-001 -3.08682426055897E-001 7.15903801574649E-001 1.26559914420273E+000 -8.69174597462625E-001 
1.22834441676141E+000 4.52554419148815E-001 1.22834441676141E+000 -1.92253154586135E-001 -8.56098492116396E-001 7.26788950336209E-001 
-2.26807170011378E-001 -3.08682426055897E-001 -2.06704618764511E-001 -8.88139750317706E-002 -8.69174597462625E-001 
1.22834441676141E+000 4.52554419148815E-001 1.22834441676141E+000 -1.92253154586135E-001 -8.56098492116396E-001 7.26788950336209E-001 
-2.26807170011378E-001 -3.08682426055897E-001 -1.12931303910367E+000 -1.44322709426627E+000 -8.69174597462625E-001 
-3.32676612872881E-001 4.52554419148815E-001 -3.32676612872881E-001 -1.07181133681770E+000 -8.56098492116396E-001 -1.20078174403374E+000 
-2.26807170011378E-001 3.22187282195842E+000 -1.12931303910367E+000 -1.44322709426627E+000 -8.69174597462625E-001 
-3.32676612872881E-001 4.52554419148815E-001 -3.32676612872881E-001 -1.92253154586135E-001 -8.56098492116396E-001 -1.20078174403374E+000 
-2.26807170011378E-001 -3.08682426055897E-001 -1.12931303910367E+000 -1.44322709426627E+000 -8.69174597462625E-001 
-1.89369764250717E+000 4.52554419148815E-001 -1.89369764250717E+000 -1.07181133681770E+000 -8.56098492116396E-001 -1.20078174403374E+000 
-2.26807170011378E-001 -3.08682426055897E-001 -1.12931303910367E+000 5.88392584585479E-001 -8.69174597462625E-001 
1.22834441676141E+000 4.52554419148815E-001 1.22834441676141E+000 -1.07181133681770E+000 6.79842920210079E-001 7.26788950336209E-001 
-2.26807170011378E-001 -3.08682426055897E-001 -1.12931303910367E+000 5.88392584585479E-001 -8.69174597462625E-001 
-3.32676612872881E-001 4.52554419148815E-001 -3.32676612872881E-001 -1.07181133681770E+000 6.79842920210079E-001 7.26788950336209E-001 
-2.26807170011378E-001 -3.08682426055897E-001 -2.06704618764511E-001 -8.88139750317706E-002 1.14422984982422E+000 
-3.32676612872881E-001 2.10890359323348E+000 -3.32676612872881E-001 2.44642139210857E+000 -8.56098492116396E-001 7.26788950336209E-001 
-2.26807170011378E-001 -3.08682426055897E-001 7.15903801574649E-001 -8.88139750317706E-002 -8.69174597462625E-001 
-3.32676612872881E-001 4.52554419148815E-001 -3.32676612872881E-001 -1.92253154586135E-001 -8.56098492116396E-001 -1.20078174403374E+000 
-2.26807170011378E-001 -3.08682426055897E-001 7.15903801574649E-001 -8.88139750317706E-002 -8.69174597462625E-001 
-3.32676612872881E-001 2.10890359323348E+000 -3.32676612872881E-001 6.87305027645433E-001 6.79842920210079E-001 -1.20078174403374E+000 
4.38493862021997E+000 -3.08682426055897E-001 -2.06704618764511E-001 -8.88139750317706E-002 -8.69174597462625E-001 
-3.32676612872881E-001 -1.20379475493585E+000 -3.32676612872881E-001 -1.92253154586135E-001 6.79842920210079E-001 -1.20078174403374E+000 
4.38493862021997E+000 -3.08682426055897E-001 -2.06704618764511E-001 -8.88139750317706E-002 -8.69174597462625E-001 
-3.32676612872881E-001 4.52554419148815E-001 -3.32676612872881E-001 -1.92253154586135E-001 6.79842920210079E-001 -1.20078174403374E+000 
4.38493862021997E+000 -3.08682426055897E-001 -2.06704618764511E-001 -8.88139750317706E-002 -8.69174597462625E-001 
-3.32676612872881E-001 -1.20379475493585E+000 -3.32676612872881E-001 -1.92253154586135E-001 6.79842920210079E-001 7.26788950336209E-001 
-2.26807170011378E-001 -3.08682426055897E-001 -2.06704618764511E-001 -8.88139750317706E-002 -8.69174597462625E-001 
-3.32676612872881E-001 -1.20379475493585E+000 -3.32676612872881E-001 -1.92253154586135E-001 6.79842920210079E-001 7.26788950336209E-001 
4.38493862021997E+000 -3.08682426055897E-001 1.63851222191381E+000 1.94280570381998E+000 -8.69174597462625E-001 
-3.32676612872881E-001 -1.20379475493585E+000 -3.32676612872881E-001 -1.92253154586135E-001 -8.56098492116396E-001 7.26788950336209E-001 
-2.26807170011378E-001 -3.08682426055897E-001 7.15903801574649E-001 1.26559914420273E+000 -8.69174597462625E-001 
-3.32676612872881E-001 4.52554419148815E-001 -3.32676612872881E-001 -1.92253154586135E-001 -8.56098492116396E-001 -1.20078174403374E+000 
4.38493862021997E+000 -3.08682426055897E-001 -2.06704618764511E-001 -7.66020534649021E-001 -8.69174597462625E-001 
-3.32676612872881E-001 4.52554419148815E-001 -3.32676612872881E-001 6.87305027645433E-001 -8.56098492116396E-001 -1.20078174403374E+000 
-2.26807170011378E-001 -3.08682426055897E-001 1.63851222191381E+000 1.26559914420273E+000 -8.69174597462625E-001 
1.22834441676141E+000 4.52554419148815E-001 1.22834441676141E+000 -1.92253154586135E-001 6.79842920210079E-001 -1.20078174403374E+000 
-2.26807170011378E-001 -3.08682426055897E-001 1.63851222191381E+000 1.94280570381998E+000 -8.69174597462625E-001 
-3.32676612872881E-001 2.10890359323348E+000 -3.32676612872881E-001 -1.92253154586135E-001 6.79842920210079E-001 7.26788950336209E-001 
-2.26807170011378E-001 -3.08682426055897E-001 -2.06704618764511E-001 -1.44322709426627E+000 1.14422984982422E+000 
-3.32676612872881E-001 4.52554419148815E-001 -3.32676612872881E-001 -1.07181133681770E+000 -8.56098492116396E-001 2.65435964470615E+000 
-2.26807170011378E-001 -3.08682426055897E-001 -2.06704618764511E-001 -8.88139750317706E-002 1.14422984982422E+000 
1.22834441676141E+000 4.52554419148815E-001 1.22834441676141E+000 -1.07181133681770E+000 -8.56098492116396E-001 7.26788950336209E-001 
-2.26807170011378E-001 -3.08682426055897E-001 -2.06704618764511E-001 5.88392584585479E-001 1.14422984982422E+000 
-3.32676612872881E-001 4.52554419148815E-001 -3.32676612872881E-001 -1.07181133681770E+000 6.79842920210079E-001 -1.20078174403374E+000 
-2.26807170011378E-001 -3.08682426055897E-001 7.15903801574649E-001 1.26559914420273E+000 -8.69174597462625E-001 
-1.89369764250717E+000 2.10890359323348E+000 -1.89369764250717E+000 -1.92253154586135E-001 -8.56098492116396E-001 -1.20078174403374E+000 
-2.26807170011378E-001 -3.08682426055897E-001 -2.06704618764511E-001 -8.88139750317706E-002 1.14422984982422E+000 
1.22834441676141E+000 -1.20379475493585E+000 1.22834441676141E+000 2.44642139210857E+000 -8.56098492116396E-001 -1.20078174403374E+000 
-2.26807170011378E-001 -3.08682426055897E-001 -2.06704618764511E-001 -8.88139750317706E-002 -8.69174597462625E-001 
1.22834441676141E+000 -1.20379475493585E+000 1.22834441676141E+000 -1.92253154586135E-001 -8.56098492116396E-001 -1.20078174403374E+000 
-2.26807170011378E-001 -3.08682426055897E-001 -2.06704618764511E-001 5.88392584585479E-001 -8.69174597462625E-001 
-3.32676612872881E-001 4.52554419148815E-001 -3.32676612872881E-001 -1.92253154586135E-001 -8.56098492116396E-001 7.26788950336209E-001 
-2.26807170011378E-001 -3.08682426055897E-001 -2.06704618764511E-001 5.88392584585479E-001 1.14422984982422E+000 
1.22834441676141E+000 -1.20379475493585E+000 1.22834441676141E+000 -1.92253154586135E-001 -8.56098492116396E-001 7.26788950336209E-001 
-2.26807170011378E-001 -3.08682426055897E-001 -2.06704618764511E-001 -8.88139750317706E-002 1.14422984982422E+000 
-3.32676612872881E-001 4.52554419148815E-001 -3.32676612872881E-001 -1.92253154586135E-001 6.79842920210079E-001 -1.20078174403374E+000 
-2.26807170011378E-001 -3.08682426055897E-001 2.56112064225297E+000 1.26559914420273E+000 1.14422984982422E+000 
-3.32676612872881E-001 -1.20379475493585E+000 -3.32676612872881E-001 -1.92253154586135E-001 -8.56098492116396E-001 -1.20078174403374E+000 
-2.26807170011378E-001 -3.08682426055897E-001 -1.12931303910367E+000 -7.66020534649021E-001 -8.69174597462625E-001 
-3.32676612872881E-001 4.52554419148815E-001 -3.32676612872881E-001 2.44642139210857E+000 -8.56098492116396E-001 -1.20078174403374E+000 
-2.26807170011378E-001 -3.08682426055897E-001 7.15903801574649E-001 1.94280570381998E+000 1.14422984982422E+000 
1.22834441676141E+000 2.10890359323348E+000 1.22834441676141E+000 -1.92253154586135E-001 -8.56098492116396E-001 7.26788950336209E-001 
-2.26807170011378E-001 -3.08682426055897E-001 7.15903801574649E-001 -8.88139750317706E-002 1.14422984982422E+000 
-3.32676612872881E-001 4.52554419148815E-001 -3.32676612872881E-001 -1.92253154586135E-001 -8.56098492116396E-001 -1.20078174403374E+000 
-2.26807170011378E-001 -3.08682426055897E-001 -2.06704618764511E-001 5.88392584585479E-001 -8.69174597462625E-001 
-3.32676612872881E-001 -1.20379475493585E+000 -3.32676612872881E-001 -1.07181133681770E+000 -8.56098492116396E-001 7.26788950336209E-001 
-2.26807170011378E-001 -3.08682426055897E-001 -2.06704618764511E-001 1.26559914420273E+000 1.14422984982422E+000 
1.22834441676141E+000 4.52554419148815E-001 1.22834441676141E+000 -1.92253154586135E-001 6.79842920210079E-001 -1.20078174403374E+000 
-2.26807170011378E-001 -3.08682426055897E-001 7.15903801574649E-001 1.94280570381998E+000 -8.69174597462625E-001 
-3.32676612872881E-001 4.52554419148815E-001 -3.32676612872881E-001 2.44642139210857E+000 2.21578433253655E+000 -1.20078174403374E+000 
-2.26807170011378E-001 -3.08682426055897E-001 7.15903801574649E-001 1.26559914420273E+000 -8.69174597462625E-001 
-3.32676612872881E-001 4.52554419148815E-001 -3.32676612872881E-001 -1.92253154586135E-001 -8.56098492116396E-001 -1.20078174403374E+000 
-2.26807170011378E-001 -3.08682426055897E-001 -1.12931303910367E+000 -7.66020534649021E-001 -8.69174597462625E-001 
-3.32676612872881E-001 4.52554419148815E-001 -3.32676612872881E-001 -1.07181133681770E+000 -8.56098492116396E-001 7.26788950336209E-001 
-2.26807170011378E-001 -3.08682426055897E-001 2.56112064225297E+000 1.26559914420273E+000 1.14422984982422E+000 
-3.32676612872881E-001 4.52554419148815E-001 -3.32676612872881E-001 -1.92253154586135E-001 2.21578433253655E+000 -1.20078174403374E+000 
-2.26807170011378E-001 -3.08682426055897E-001 -2.06704618764511E-001 -8.88139750317706E-002 -8.69174597462625E-001 
-3.32676612872881E-001 4.52554419148815E-001 -3.32676612872881E-001 -1.92253154586135E-001 -8.56098492116396E-001 7.26788950336209E-001 
-2.26807170011378E-001 -3.08682426055897E-001 -2.06704618764511E-001 5.88392584585479E-001 -8.69174597462625E-001 
-3.32676612872881E-001 4.52554419148815E-001 -3.32676612872881E-001 6.87305027645433E-001 -8.56098492116396E-001 7.26788950336209E-001 
-2.26807170011378E-001 -3.08682426055897E-001 3.48372906259213E+000 1.94280570381998E+000 1.14422984982422E+000 
1.22834441676141E+000 -1.20379475493585E+000 1.22834441676141E+000 -1.92253154586135E-001 -8.56098492116396E-001 7.26788950336209E-001 
-2.26807170011378E-001 -3.08682426055897E-001 -1.12931303910367E+000 -7.66020534649021E-001 1.14422984982422E+000 
1.22834441676141E+000 -1.20379475493585E+000 1.22834441676141E+000 -1.92253154586135E-001 -8.56098492116396E-001 -1.20078174403374E+000 
-2.26807170011378E-001 -3.08682426055897E-001 7.15903801574649E-001 -8.88139750317706E-002 1.14422984982422E+000 
-3.32676612872881E-001 -1.20379475493585E+000 -3.32676612872881E-001 -1.92253154586135E-001 6.79842920210079E-001 7.26788950336209E-001 
-2.26807170011378E-001 3.22187282195842E+000 -1.12931303910367E+000 -7.66020534649021E-001 -8.69174597462625E-001 
1.22834441676141E+000 4.52554419148815E-001 1.22834441676141E+000 -1.92253154586135E-001 6.79842920210079E-001 7.26788950336209E-001 
-2.26807170011378E-001 -3.08682426055897E-001 7.15903801574649E-001 5.88392584585479E-001 -8.69174597462625E-001 
1.22834441676141E+000 4.52554419148815E-001 1.22834441676141E+000 -1.92253154586135E-001 -8.56098492116396E-001 7.26788950336209E-001 
-2.26807170011378E-001 -3.08682426055897E-001 -1.12931303910367E+000 -7.66020534649021E-001 1.14422984982422E+000 
-3.32676612872881E-001 4.52554419148815E-001 -3.32676612872881E-001 -1.92253154586135E-001 -8.56098492116396E-001 -1.20078174403374E+000 
-2.26807170011378E-001 -3.08682426055897E-001 -1.12931303910367E+000 -8.88139750317706E-002 1.14422984982422E+000 
-1.89369764250717E+000 -1.20379475493585E+000 -1.89369764250717E+000 -1.07181133681770E+000 6.79842920210079E-001 7.26788950336209E-001 
-2.26807170011378E-001 3.22187282195842E+000 -1.12931303910367E+000 -2.12043365388352E+000 -8.69174597462625E-001 
-1.89369764250717E+000 -1.20379475493585E+000 -1.89369764250717E+000 -1.07181133681770E+000 6.79842920210079E-001 7.26788950336209E-001 
-2.26807170011378E-001 -3.08682426055897E-001 -1.12931303910367E+000 -1.44322709426627E+000 -8.69174597462625E-001 
-3.32676612872881E-001 -1.20379475493585E+000 -3.32676612872881E-001 -1.07181133681770E+000 2.21578433253655E+000 7.26788950336209E-001 
-2.26807170011378E-001 -3.08682426055897E-001 -1.12931303910367E+000 -7.66020534649021E-001 -8.69174597462625E-001 
-3.32676612872881E-001 -1.20379475493585E+000 -3.32676612872881E-001 -1.92253154586135E-001 6.79842920210079E-001 -1.20078174403374E+000 
-2.26807170011378E-001 -3.08682426055897E-001 -1.12931303910367E+000 -8.88139750317706E-002 -8.69174597462625E-001 
-1.89369764250717E+000 -1.20379475493585E+000 -1.89369764250717E+000 -1.92253154586135E-001 -8.56098492116396E-001 7.26788950336209E-001 
-2.26807170011378E-001 -3.08682426055897E-001 -1.12931303910367E+000 -8.88139750317706E-002 1.14422984982422E+000 
-3.32676612872881E-001 4.52554419148815E-001 -3.32676612872881E-001 -1.92253154586135E-001 6.79842920210079E-001 7.26788950336209E-001 
-2.26807170011378E-001 -3.08682426055897E-001 7.15903801574649E-001 -8.88139750317706E-002 1.14422984982422E+000 
-3.32676612872881E-001 4.52554419148815E-001 -3.32676612872881E-001 -1.92253154586135E-001 -8.56098492116396E-001 -1.20078174403374E+000 
-2.26807170011378E-001 -3.08682426055897E-001 -2.06704618764511E-001 -8.88139750317706E-002 1.14422984982422E+000 
-3.32676612872881E-001 4.52554419148815E-001 -3.32676612872881E-001 -1.07181133681770E+000 6.79842920210079E-001 -1.20078174403374E+000 
-2.26807170011378E-001 -3.08682426055897E-001 -2.06704618764511E-001 -8.88139750317706E-002 1.14422984982422E+000 
1.22834441676141E+000 4.52554419148815E-001 1.22834441676141E+000 -1.07181133681770E+000 6.79842920210079E-001 -1.20078174403374E+000 
-2.26807170011378E-001 -3.08682426055897E-001 7.15903801574649E-001 -1.44322709426627E+000 -8.69174597462625E-001 
1.22834441676141E+000 -1.20379475493585E+000 1.22834441676141E+000 -1.92253154586135E-001 6.79842920210079E-001 -1.20078174403374E+000 
-2.26807170011378E-001 -3.08682426055897E-001 -1.12931303910367E+000 -7.66020534649021E-001 1.14422984982422E+000 
-3.32676612872881E-001 -1.20379475493585E+000 -3.32676612872881E-001 -1.92253154586135E-001 6.79842920210079E-001 -1.20078174403374E+000 
-2.26807170011378E-001 -3.08682426055897E-001 7.15903801574649E-001 -8.88139750317706E-002 1.14422984982422E+000 
-3.32676612872881E-001 4.52554419148815E-001 -3.32676612872881E-001 -1.92253154586135E-001 6.79842920210079E-001 -1.20078174403374E+000 
-2.26807170011378E-001 -3.08682426055897E-001 -1.12931303910367E+000 -1.44322709426627E+000 -8.69174597462625E-001 
-1.89369764250717E+000 4.52554419148815E-001 -1.89369764250717E+000 1.56686320987700E+000 -8.56098492116396E-001 7.26788950336209E-001 
-2.26807170011378E-001 -3.08682426055897E-001 -2.06704618764511E-001 -7.66020534649021E-001 -8.69174597462625E-001 
-3.32676612872881E-001 4.52554419148815E-001 -3.32676612872881E-001 -1.92253154586135E-001 -8.56098492116396E-001 -1.20078174403374E+000 
-2.26807170011378E-001 -3.08682426055897E-001 -1.12931303910367E+000 -8.88139750317706E-002 -8.69174597462625E-001 
1.22834441676141E+000 -1.20379475493585E+000 1.22834441676141E+000 -1.07181133681770E+000 -8.56098492116396E-001 -1.20078174403374E+000 
-2.26807170011378E-001 -3.08682426055897E-001 7.15903801574649E-001 1.26559914420273E+000 1.14422984982422E+000 
-3.32676612872881E-001 4.52554419148815E-001 -3.32676612872881E-001 -1.07181133681770E+000 -8.56098492116396E-001 7.26788950336209E-001 
-2.26807170011378E-001 -3.08682426055897E-001 -2.06704618764511E-001 1.94280570381998E+000 1.14422984982422E+000 
-3.32676612872881E-001 4.52554419148815E-001 -3.32676612872881E-001 -1.92253154586135E-001 -8.56098492116396E-001 -1.20078174403374E+000 
-2.26807170011378E-001 -3.08682426055897E-001 -1.12931303910367E+000 -1.44322709426627E+000 -8.69174597462625E-001 
-1.89369764250717E+000 4.52554419148815E-001 -1.89369764250717E+000 -1.92253154586135E-001 -8.56098492116396E-001 7.26788950336209E-001 
-2.26807170011378E-001 -3.08682426055897E-001 -2.06704618764511E-001 1.26559914420273E+000 1.14422984982422E+000 
-1.89369764250717E+000 2.10890359323348E+000 -1.89369764250717E+000 -1.07181133681770E+000 6.79842920210079E-001 -1.20078174403374E+000 
-2.26807170011378E-001 -3.08682426055897E-001 -1.12931303910367E+000 -8.88139750317706E-002 -8.69174597462625E-001 
-3.32676612872881E-001 4.52554419148815E-001 -3.32676612872881E-001 -1.92253154586135E-001 6.79842920210079E-001 7.26788950336209E-001 
-2.26807170011378E-001 -3.08682426055897E-001 -2.06704618764511E-001 -7.66020534649021E-001 1.14422984982422E+000 
-3.32676612872881E-001 -1.20379475493585E+000 -3.32676612872881E-001 -1.07181133681770E+000 -8.56098492116396E-001 -1.20078174403374E+000 
-2.26807170011378E-001 3.22187282195842E+000 -2.06704618764511E-001 1.26559914420273E+000 1.14422984982422E+000 
1.22834441676141E+000 -1.20379475493585E+000 1.22834441676141E+000 1.56686320987700E+000 2.21578433253655E+000 7.26788950336209E-001 
-2.26807170011378E-001 -3.08682426055897E-001 1.63851222191381E+000 1.26559914420273E+000 1.14422984982422E+000 
1.22834441676141E+000 4.52554419148815E-001 1.22834441676141E+000 -1.92253154586135E-001 2.21578433253655E+000 7.26788950336209E-001 
-2.26807170011378E-001 3.22187282195842E+000 -2.06704618764511E-001 -7.66020534649021E-001 -8.69174597462625E-001 
1.22834441676141E+000 4.52554419148815E-001 1.22834441676141E+000 -1.07181133681770E+000 -8.56098492116396E-001 7.26788950336209E-001 
-2.26807170011378E-001 -3.08682426055897E-001 1.63851222191381E+000 5.88392584585479E-001 1.14422984982422E+000 
-1.89369764250717E+000 4.52554419148815E-001 -1.89369764250717E+000 -1.07181133681770E+000 -8.56098492116396E-001 7.26788950336209E-001 
-2.26807170011378E-001 -3.08682426055897E-001 7.15903801574649E-001 5.88392584585479E-001 1.14422984982422E+000 
1.22834441676141E+000 4.52554419148815E-001 1.22834441676141E+000 -1.07181133681770E+000 -8.56098492116396E-001 7.26788950336209E-001 
-2.26807170011378E-001 -3.08682426055897E-001 7.15903801574649E-001 1.26559914420273E+000 -8.69174597462625E-001 
-3.32676612872881E-001 4.52554419148815E-001 -3.32676612872881E-001 -1.07181133681770E+000 -8.56098492116396E-001 7.26788950336209E-001 
-2.26807170011378E-001 3.22187282195842E+000 -2.06704618764511E-001 5.88392584585479E-001 1.14422984982422E+000 
1.22834441676141E+000 4.52554419148815E-001 1.22834441676141E+000 -1.07181133681770E+000 -8.56098492116396E-001 7.26788950336209E-001 
-2.26807170011378E-001 -3.08682426055897E-001 7.15903801574649E-001 5.88392584585479E-001 -8.69174597462625E-001 
-3.32676612872881E-001 -1.20379475493585E+000 -3.32676612872881E-001 -1.07181133681770E+000 -8.56098492116396E-001 7.26788950336209E-001 
-2.26807170011378E-001 3.22187282195842E+000 -2.06704618764511E-001 -8.88139750317706E-002 -8.69174597462625E-001 
-3.32676612872881E-001 4.52554419148815E-001 -3.32676612872881E-001 -1.92253154586135E-001 -8.56098492116396E-001 -1.20078174403374E+000 
-2.26807170011378E-001 -3.08682426055897E-001 -2.06704618764511E-001 -8.88139750317706E-002 -8.69174597462625E-001 
-3.32676612872881E-001 -1.20379475493585E+000 -3.32676612872881E-001 -1.07181133681770E+000 -8.56098492116396E-001 7.26788950336209E-001 
-2.26807170011378E-001 -3.08682426055897E-001 1.63851222191381E+000 1.94280570381998E+000 -8.69174597462625E-001 
-3.32676612872881E-001 4.52554419148815E-001 -3.32676612872881E-001 -1.07181133681770E+000 -8.56098492116396E-001 7.26788950336209E-001 
-2.26807170011378E-001 -3.08682426055897E-001 -2.06704618764511E-001 1.26559914420273E+000 1.14422984982422E+000 
-3.32676612872881E-001 4.52554419148815E-001 -3.32676612872881E-001 1.56686320987700E+000 -8.56098492116396E-001 7.26788950336209E-001 
-2.26807170011378E-001 3.22187282195842E+000 -1.12931303910367E+000 -7.66020534649021E-001 1.14422984982422E+000 
-3.32676612872881E-001 2.10890359323348E+000 -3.32676612872881E-001 6.87305027645433E-001 -8.56098492116396E-001 7.26788950336209E-001 
-2.26807170011378E-001 -3.08682426055897E-001 -2.06704618764511E-001 -2.12043365388352E+000 -8.69174597462625E-001 
-1.89369764250717E+000 2.10890359323348E+000 -1.89369764250717E+000 6.87305027645433E-001 -8.56098492116396E-001 -1.20078174403374E+000 
-2.26807170011378E-001 -3.08682426055897E-001 -1.12931303910367E+000 -2.12043365388352E+000 -8.69174597462625E-001 
1.22834441676141E+000 4.52554419148815E-001 1.22834441676141E+000 2.44642139210857E+000 6.79842920210079E-001 -1.20078174403374E+000 
-2.26807170011378E-001 3.22187282195842E+000 1.63851222191381E+000 -8.88139750317706E-002 1.14422984982422E+000 
-3.32676612872881E-001 4.52554419148815E-001 -3.32676612872881E-001 1.56686320987700E+000 -8.56098492116396E-001 -1.20078174403374E+000 
-2.26807170011378E-001 -3.08682426055897E-001 7.15903801574649E-001 5.88392584585479E-001 -8.69174597462625E-001 
1.22834441676141E+000 4.52554419148815E-001 1.22834441676141E+000 1.56686320987700E+000 -8.56098492116396E-001 -1.20078174403374E+000 
-2.26807170011378E-001 -3.08682426055897E-001 7.15903801574649E-001 5.88392584585479E-001 1.14422984982422E+000 
-3.32676612872881E-001 4.52554419148815E-001 -3.32676612872881E-001 -1.92253154586135E-001 -8.56098492116396E-001 7.26788950336209E-001 
-2.26807170011378E-001 -3.08682426055897E-001 -2.06704618764511E-001 -1.44322709426627E+000 -8.69174597462625E-001 
-3.32676612872881E-001 -1.20379475493585E+000 -3.32676612872881E-001 -1.92253154586135E-001 6.79842920210079E-001 7.26788950336209E-001 
-2.26807170011378E-001 -3.08682426055897E-001 -2.06704618764511E-001 5.88392584585479E-001 -8.69174597462625E-001 
-3.32676612872881E-001 -1.20379475493585E+000 -3.32676612872881E-001 1.56686320987700E+000 -8.56098492116396E-001 7.26788950336209E-001 
-2.26807170011378E-001 -3.08682426055897E-001 -2.06704618764511E-001 -7.66020534649021E-001 -8.69174597462625E-001 
-3.32676612872881E-001 -1.20379475493585E+000 -3.32676612872881E-001 -1.07181133681770E+000 -8.56098492116396E-001 7.26788950336209E-001 
-2.26807170011378E-001 -3.08682426055897E-001 7.15903801574649E-001 -8.88139750317706E-002 1.14422984982422E+000 
-3.32676612872881E-001 4.52554419148815E-001 -3.32676612872881E-001 1.56686320987700E+000 6.79842920210079E-001 7.26788950336209E-001 
-2.26807170011378E-001 -3.08682426055897E-001 -2.06704618764511E-001 5.88392584585479E-001 1.14422984982422E+000 
-3.32676612872881E-001 4.52554419148815E-001 -3.32676612872881E-001 6.87305027645433E-001 6.79842920210079E-001 -1.20078174403374E+000 
-2.26807170011378E-001 -3.08682426055897E-001 7.15903801574649E-001 -8.88139750317706E-002 1.14422984982422E+000 
1.22834441676141E+000 -1.20379475493585E+000 1.22834441676141E+000 6.87305027645433E-001 -8.56098492116396E-001 -1.20078174403374E+000 
-2.26807170011378E-001 -3.08682426055897E-001 1.63851222191381E+000 -1.44322709426627E+000 -8.69174597462625E-001 
1.22834441676141E+000 -1.20379475493585E+000 1.22834441676141E+000 6.87305027645433E-001 -8.56098492116396E-001 -1.20078174403374E+000 
-2.26807170011378E-001 -3.08682426055897E-001 7.15903801574649E-001 5.88392584585479E-001 -8.69174597462625E-001 
1.22834441676141E+000 4.52554419148815E-001 1.22834441676141E+000 6.87305027645433E-001 2.21578433253655E+000 7.26788950336209E-001 
-2.26807170011378E-001 -3.08682426055897E-001 -1.12931303910367E+000 -7.66020534649021E-001 -8.69174597462625E-001 
1.22834441676141E+000 4.52554419148815E-001 1.22834441676141E+000 2.44642139210857E+000 2.21578433253655E+000 7.26788950336209E-001 
-2.26807170011378E-001 -3.08682426055897E-001 7.15903801574649E-001 5.88392584585479E-001 1.14422984982422E+000 
-3.32676612872881E-001 4.52554419148815E-001 -3.32676612872881E-001 2.44642139210857E+000 6.79842920210079E-001 7.26788950336209E-001 
-2.26807170011378E-001 -3.08682426055897E-001 -1.12931303910367E+000 1.94280570381998E+000 1.14422984982422E+000 
-3.32676612872881E-001 4.52554419148815E-001 -3.32676612872881E-001 2.44642139210857E+000 6.79842920210079E-001 2.65435964470615E+000 
-2.26807170011378E-001 3.22187282195842E+000 3.48372906259213E+000 1.26559914420273E+000 1.14422984982422E+000 
-3.32676612872881E-001 4.52554419148815E-001 -3.32676612872881E-001 1.56686320987700E+000 2.21578433253655E+000 7.26788950336209E-001 
-2.26807170011378E-001 -3.08682426055897E-001 -1.12931303910367E+000 -1.44322709426627E+000 -8.69174597462625E-001 
-3.32676612872881E-001 4.52554419148815E-001 -3.32676612872881E-001 6.87305027645433E-001 6.79842920210079E-001 7.26788950336209E-001 
-2.26807170011378E-001 -3.08682426055897E-001 -2.06704618764511E-001 -7.66020534649021E-001 -8.69174597462625E-001 
-1.89369764250717E+000 4.52554419148815E-001 -1.89369764250717E+000 6.87305027645433E-001 6.79842920210079E-001 7.26788950336209E-001 
-2.26807170011378E-001 -3.08682426055897E-001 -2.06704618764511E-001 -8.88139750317706E-002 1.14422984982422E+000 
-3.32676612872881E-001 4.52554419148815E-001 -3.32676612872881E-001 -1.92253154586135E-001 -8.56098492116396E-001 7.26788950336209E-001 
-2.26807170011378E-001 -3.08682426055897E-001 -1.12931303910367E+000 -2.12043365388352E+000 -8.69174597462625E-001 
-3.32676612872881E-001 4.52554419148815E-001 -3.32676612872881E-001 -1.92253154586135E-001 -8.56098492116396E-001 7.26788950336209E-001 
-2.26807170011378E-001 -3.08682426055897E-001 -1.12931303910367E+000 -1.44322709426627E+000 -8.69174597462625E-001 
1.22834441676141E+000 4.52554419148815E-001 1.22834441676141E+000 -1.92253154586135E-001 6.79842920210079E-001 -1.20078174403374E+000 
-2.26807170011378E-001 -3.08682426055897E-001 -1.12931303910367E+000 -1.44322709426627E+000 -8.69174597462625E-001 
-1.89369764250717E+000 4.52554419148815E-001 -1.89369764250717E+000 -1.92253154586135E-001 6.79842920210079E-001 7.26788950336209E-001 
-2.26807170011378E-001 -3.08682426055897E-001 -1.12931303910367E+000 -1.44322709426627E+000 -8.69174597462625E-001 
1.22834441676141E+000 4.52554419148815E-001 1.22834441676141E+000 -1.92253154586135E-001 6.79842920210079E-001 7.26788950336209E-001 
-2.26807170011378E-001 -3.08682426055897E-001 -2.06704618764511E-001 -1.44322709426627E+000 -8.69174597462625E-001 
-1.89369764250717E+000 -1.20379475493585E+000 -1.89369764250717E+000 -1.92253154586135E-001 6.79842920210079E-001 7.26788950336209E-001 
-2.26807170011378E-001 -3.08682426055897E-001 -2.06704618764511E-001 -8.88139750317706E-002 1.14422984982422E+000 
-3.32676612872881E-001 -1.20379475493585E+000 -3.32676612872881E-001 -1.92253154586135E-001 -8.56098492116396E-001 7.26788950336209E-001 
4.38493862021997E+000 -3.08682426055897E-001 -1.12931303910367E+000 -7.66020534649021E-001 1.14422984982422E+000 
-1.89369764250717E+000 -1.20379475493585E+000 -1.89369764250717E+000 -1.92253154586135E-001 -8.56098492116396E-001 7.26788950336209E-001 
-2.26807170011378E-001 -3.08682426055897E-001 -2.06704618764511E-001 -8.88139750317706E-002 1.14422984982422E+000 
-3.32676612872881E-001 -1.20379475493585E+000 -3.32676612872881E-001 -1.92253154586135E-001 6.79842920210079E-001 7.26788950336209E-001 
-2.26807170011378E-001 -3.08682426055897E-001 -1.12931303910367E+000 -1.44322709426627E+000 -8.69174597462625E-001 
-3.32676612872881E-001 -1.20379475493585E+000 -3.32676612872881E-001 -1.92253154586135E-001 -8.56098492116396E-001 7.26788950336209E-001 
-2.26807170011378E-001 -3.08682426055897E-001 -2.06704618764511E-001 -1.44322709426627E+000 -8.69174597462625E-001 
1.22834441676141E+000 4.52554419148815E-001 1.22834441676141E+000 -1.92253154586135E-001 6.79842920210079E-001 -1.20078174403374E+000 
-2.26807170011378E-001 -3.08682426055897E-001 -1.12931303910367E+000 -7.66020534649021E-001 -8.69174597462625E-001 
-3.32676612872881E-001 2.10890359323348E+000 -3.32676612872881E-001 6.87305027645433E-001 6.79842920210079E-001 7.26788950336209E-001 
-2.26807170011378E-001 -3.08682426055897E-001 -1.12931303910367E+000 1.94280570381998E+000 -8.69174597462625E-001 
-3.32676612872881E-001 2.10890359323348E+000 -3.32676612872881E-001 6.87305027645433E-001 -8.56098492116396E-001 -1.20078174403374E+000 
-2.26807170011378E-001 -3.08682426055897E-001 -2.06704618764511E-001 -1.44322709426627E+000 1.14422984982422E+000 
-3.32676612872881E-001 2.10890359323348E+000 -3.32676612872881E-001 6.87305027645433E-001 6.79842920210079E-001 -1.20078174403374E+000 
-2.26807170011378E-001 -3.08682426055897E-001 7.15903801574649E-001 -8.88139750317706E-002 1.14422984982422E+000 
-3.32676612872881E-001 4.52554419148815E-001 -3.32676612872881E-001 6.87305027645433E-001 -8.56098492116396E-001 -1.20078174403374E+000 
-2.26807170011378E-001 -3.08682426055897E-001 -1.12931303910367E+000 -1.44322709426627E+000 1.14422984982422E+000 
-3.32676612872881E-001 2.10890359323348E+000 -3.32676612872881E-001 -1.92253154586135E-001 -8.56098492116396E-001 7.26788950336209E-001 
-2.26807170011378E-001 -3.08682426055897E-001 -2.06704618764511E-001 -7.66020534649021E-001 1.14422984982422E+000 
-3.32676612872881E-001 2.10890359323348E+000 -3.32676612872881E-001 -1.92253154586135E-001 6.79842920210079E-001 -1.20078174403374E+000 
-2.26807170011378E-001 -3.08682426055897E-001 -2.06704618764511E-001 5.88392584585479E-001 -8.69174597462625E-001 
-3.32676612872881E-001 4.52554419148815E-001 -3.32676612872881E-001 -1.92253154586135E-001 -8.56098492116396E-001 7.26788950336209E-001 
-2.26807170011378E-001 -3.08682426055897E-001 7.15903801574649E-001 -8.88139750317706E-002 1.14422984982422E+000 
-3.32676612872881E-001 4.52554419148815E-001 -3.32676612872881E-001 -1.92253154586135E-001 6.79842920210079E-001 2.65435964470615E+000 
-2.26807170011378E-001 -3.08682426055897E-001 -2.06704618764511E-001 -8.88139750317706E-002 1.14422984982422E+000 
-3.32676612872881E-001 4.52554419148815E-001 -3.32676612872881E-001 -1.92253154586135E-001 -8.56098492116396E-001 7.26788950336209E-001 
-2.26807170011378E-001 3.22187282195842E+000 -2.06704618764511E-001 -8.88139750317706E-002 1.14422984982422E+000 
-3.32676612872881E-001 4.52554419148815E-001 -3.32676612872881E-001 -1.92253154586135E-001 -8.56098492116396E-001 7.26788950336209E-001 
-2.26807170011378E-001 -3.08682426055897E-001 -2.06704618764511E-001 -8.88139750317706E-002 1.14422984982422E+000 
1.22834441676141E+000 4.52554419148815E-001 1.22834441676141E+000 -1.92253154586135E-001 6.79842920210079E-001 7.26788950336209E-001 
-2.26807170011378E-001 -3.08682426055897E-001 -2.06704618764511E-001 -8.88139750317706E-002 1.14422984982422E+000 
-3.32676612872881E-001 4.52554419148815E-001 -3.32676612872881E-001 2.44642139210857E+000 -8.56098492116396E-001 -1.20078174403374E+000 
-2.26807170011378E-001 -3.08682426055897E-001 -2.06704618764511E-001 5.88392584585479E-001 -8.69174597462625E-001 
-3.32676612872881E-001 4.52554419148815E-001 -3.32676612872881E-001 -1.92253154586135E-001 6.79842920210079E-001 7.26788950336209E-001 
-2.26807170011378E-001 -3.08682426055897E-001 -1.12931303910367E+000 -1.44322709426627E+000 -8.69174597462625E-001 
