# Supplementary material for: Genetic Variation of Native Perilla Germplasms Collected from South Korea Using Simple Sequence Repeat (SSR) Markers and Morphological Characteristics
Source: Plants (Basel). 2021 Aug 25;10(9):1764. doi: 10.3390/plants10091764 (PMC8471550; doi:10.3390/plants10091764)
Supplement: Supplementary file 1 [file plants-10-01764-s001.zip › value.NTS]

" STAND: input=C:\Users\SaKJ\Desktop\PCAµ¥ÀÌÅÍ.xls, divide=STD, subts=YBAR, direction=Col
" SIMINT: input=C:\Users\SaKJ\Desktop\stn.NTS, coeff=CORR, direction=Cols
" EIGEN: input=C:\Users\SaKJ\Desktop\corr.NTS
4 11  1  0
2.24056381376592E+000 1.59067404176663E+000 1.33713741365442E+000 1.19311614357796E+000 1.05534761842166E+000 9.32976580217495E-001 
8.43674196531718E-001 7.30632457877933E-001 6.60751877115472E-001 4.15125857070787E-001 -4.27345062548754E-017 
