# Supplementary material for: Genetic Variation of Native Perilla Germplasms Collected from South Korea Using Simple Sequence Repeat (SSR) Markers and Morphological Characteristics
Source: Plants (Basel). 2021 Aug 25;10(9):1764. doi: 10.3390/plants10091764 (PMC8471550; doi:10.3390/plants10091764)
Supplement: Supplementary file 1 [file plants-10-01764-s001.zip › vector.NTS]

" STAND: input=C:\Users\SaKJ\Desktop\PCAµ¥ÀÌÅÍ.xls, divide=STD, subts=YBAR, direction=Col
" SIMINT: input=C:\Users\SaKJ\Desktop\stn.NTS, coeff=CORR, direction=Cols
" EIGEN: input=C:\Users\SaKJ\Desktop\corr.NTS, k=4 vectors, length=SQRT(LAMBDA)
1 11L 4  0
QL1 QL2 QL3 QL4 QL5 QL6 QL7 QL8 QN1 QN2 QN3 
9.09372952758596E-001 3.22899987628399E-001 1.71232434127356E-001 6.00662262967356E-002 
-2.11469438705286E-001 -4.04590249313730E-002 -4.19240069073847E-001 2.82448637323497E-001 
9.09372952758596E-001 3.22899987628399E-001 1.71232434127356E-001 6.00662262967356E-002 
1.45521000486576E-001 -2.40675776869228E-001 -4.95983892945672E-001 -4.40906343348979E-001 
1.97304103565006E-001 1.26366146344879E-001 -3.34859462560229E-001 -6.71201428435306E-001 
-9.63214866540123E-002 -3.03728026019890E-001 4.68747672897444E-001 -5.11548686325818E-001 
1.19848793331934E-001 1.08379161441422E-001 -3.25573803309744E-001 -3.73829693125703E-002 
-6.21490141231494E-002 -6.05062395142670E-002 4.76675248006930E-001 -3.67295954263944E-001 
5.22625519402042E-001 -6.40365652821157E-001 -1.53751284259810E-001 1.23756159881314E-001 
4.25556763188726E-001 -7.09369741916458E-001 -1.51011845220675E-001 3.92754552617734E-002 
-8.99059168515306E-003 -5.34493883060604E-001 3.81073738659650E-001 2.15335169539237E-001 
