# Supplementary material for: Genetic Variation of Native Perilla Germplasms Collected from South Korea Using Simple Sequence Repeat (SSR) Markers and Morphological Characteristics
Source: Plants (Basel). 2021 Aug 25;10(9):1764. doi: 10.3390/plants10091764 (PMC8471550; doi:10.3390/plants10091764)
Supplement: Supplementary file 1 [file plants-10-01764-s001.zip › vector.xlsx]

## Sheet: vector
' STAND: input=C:\Users\SaKJ\Desktop\PCA데이터.xls	divide=STD	subts=YBAR	direction=Col'
' SIMINT: input=C:\Users\SaKJ\Desktop\stn.NTS	coeff=CORR	direction=Cols'
' EIGEN: input=C:\Users\SaKJ\Desktop\corr.NTS	k=4 vectors	length=SQRT(LAMBDA)'
1	11	4	0
	C1	C2	C3	C4			C1	C2	C3	C4
QL1	0.909373	0.3229	0.171232	0.0600662		QL1	0.909373	0.3229	0.171232	0.0600662
QL2	-0.211469	-0.040459	-0.41924	0.282449		QL2	-0.211469	-0.040459	-0.41924	0.282449
QL3	0.909373	0.3229	0.171232	0.0600662		QL3	0.909373	0.3229	0.171232	0.0600662
QL4	0.145521	-0.240676	-0.495984	-0.440906		QL4	0.145521	-0.240676	-0.495984	-0.440906
QL5	0.197304	0.126366	-0.334859	-0.671201		QL5	0.197304	0.126366	-0.334859	-0.671201
QL6	-0.0963215	-0.303728	0.468748	-0.511549		QL6	-0.0963215	-0.303728	0.468748	-0.511549
QL7	0.119849	0.108379	-0.325574	-0.037383		QL7	0.119849	0.108379	-0.325574	-0.037383
QL8	-0.062149	-0.0605062	0.476675	-0.367296		QL8	-0.062149	-0.0605062	0.476675	-0.367296
QN1	0.522626	-0.640366	-0.153751	0.123756		QN1	0.522626	-0.640366	-0.153751	0.123756
QN2	0.425557	-0.70937	-0.151012	0.0392755		QN2	0.425557	-0.70937	-0.151012	0.0392755
QN3	-0.00899059	-0.534494	0.381074	0.215335		QN3	-0.00899059	-0.534494	0.381074	0.215335
